# Supplementary material for: Research on the correlation between retinal vascular parameters and axial length in children using an AI-based fundus image analysis system
Source: PLoS One. 2025 Jun 17;20(6):e0324352. doi: 10.1371/journal.pone.0324352 (PMC12173413; doi:10.1371/journal.pone.0324352)
Supplement: S1 File — (XLSX) [file pone.0324352.s001.xlsx]

## Sheet: result
Subject ID	Age	Gender	Axial length	Spherical power	Cylindrical power	Axis	Ocular laterality	Clarity	Fundus visibility	Eligibility	Horizontal optic disc diameter (unit: μm)	Horizontal cup diameter (unit: μm)	Vertical optic disc diameter (unit: μm)	Vertical cup diameter (unit: μm)	Cup-to-disc area ratio	Horizontal cup-to-disc ratio	Vertical cup-to-disc ratio	Optic disc area (unit: μm²)	Cup area (unit: μm²)	Optic disc roundness	Cup roundness	Optic disc tilt angle (unit: degrees)	Width of parapapillary atrophy (unit: μm)	Height of parapapillary atrophy (unit: μm)	Area of parapapillary atrophy (unit: μm²)	Tessellated fundus density	Azimuth angle of parapapillary atrophy relative to the optic disc center (unit: degrees)	Inferior neuroretinal rim distance (unit: μm)	Nasal neuroretinal rim distance (unit: μm)	Superior neuroretinal rim distance (unit: μm)	Temporal neuroretinal rim distance (unit: μm)	Temporal artery diameter at 0.25PD-0.75PD from the optic disc margin	Temporal artery diameter at 2.75PD-3.75PD from the optic disc margin	Arteriole-to-venule ratio (AVR) at 0.25PD-0.75PD from the optic disc margin in the temporal region	Arteriole-to-venule ratio (AVR) at 2.75PD-3.75PD from the optic disc margin in the temporal region	Mean vessel diameter at 0.25PD-0.75PD from the optic disc margin in the temporal region	Mean vessel diameter at 2.75PD-3.75PD from the optic disc margin in the temporal region	Venular diameter at 0.25PD-0.75PD from the optic disc margin in the temporal region	Venular diameter at 2.75PD-3.75PD from the optic disc margin in the temporal region	Arterial Average Diameter	Average arterial diameter between 0.5-1.0 PD	Average arterial diameter between 1.0-1.5 PD	Average arterial diameter between 1.5-2.0 PD	Average arterial diameter between 2.0-2.5 PD	Venous Average Diameter	Average venous diameter between 0.5-1.0 PD	Average venous diameter between 1.0-1.5 PD	Average venous diameter between 1.5-2.0 PD	Average venous diameter between 2.0-2.5 PD
Subject 1 OD	11	1	22.19	0.25	-0.75	171	1	1	1	1	1770.96	598.633	1883.2	623.576	0.112816	0.338028	0.331126	2572652	290236	0.872805	0.905907	62.1144	0	0	0	0.000696644	0	548.747	554.983	723.348	648.519	58.657	53.3217	0.9783	0.799054	57.8336	61.4691	57.1749	66.731	57.6369	62.6987	59.3907	59.1817	60.5611	77.7728	105.43	99.3194	89.9258	79.6058
Subject 1 OS	11	1	22.12	1	-1.5	3	0	1	1	1	1752.25	1128.67	2113.92	1265.86	0.384652	0.644128	0.59882	2935369	1129100	0.80952	0.783139	-76.4874	0	0	0	0.00802447	0	448.975	342.967	417.796	293.081	42.9454	58.9496	0.608509	0.865	62.3344	63.079	70.5747	68.1499	62.4815	64.6089	63.854	64.82	63.8389	78.6217	113.967	99.5151	86.9974	71.9042
Subject 2 OD	10	1	24.7	-2.75	-1.75	174	1	1	1	1	1658.71	698.405	1752.25	798.177	0.197633	0.421053	0.455516	2253603	445386	0.899694	0.853051	65.1954	0	0	0	0.00689734	0	498.861	505.097	455.211	442.739	0	58.294	0	0.873809	54.3334	63.4723	54.3334	66.7125	63.3348	75.6865	65.6239	64.2863	63.4471	73.4926	103.729	97.7289	98.7857	80.2334
Subject 2 OS	10	1	24.55	-1.75	-1.75	177	0	1	1	1	1676.82	623.353	1732.92	604.652	0.132397	0.371747	0.348921	2264850	299858	0.906212	0.914595	-59.1763	0	0	0	0.00892522	0	567.251	536.083	561.017	504.916	54.977	62.4703	0.815897	0.927911	65.2185	65.5254	67.3822	67.3236	64.2715	80.121	69.08	58.6956	63.4227	80.0525	110.613	96.4827	98.8298	85.6577
Subject 3 OD	12	1	23.74	-3.25	-0.25	167	1	1	1	1	1652.48	704.641	1820.84	748.291	0.186481	0.426415	0.410959	2272851	423843	0.822958	0.84904	66.793	561.219	1989.21	1106850	0.00560317	-167.005	505.097	548.747	579.926	380.381	60.0535	53.5521	0.859928	0.876724	64.216	58.8588	69.8354	61.082	59.4073	68.743	63.699	60.7571	62.7147	73.0292	105.613	94.1009	91.1942	76.9948
Subject 3 OS	12	1	23.75	-4.25	-0.5	178	0	1	1	1	1590.12	617.34	1833.31	710.877	0.156613	0.388235	0.387755	2231089	349418	0.814303	0.842347	-72.2548	424.032	717.113	263172	0.00491158	-28.4444	561.219	424.032	573.69	511.332	70.7817	55.9159	0.9288	0.730165	69.2649	68.8793	64.7146	76.5798	61.3316	69.5728	64.8521	64.8914	59.6395	82.7245	113.778	93.7496	86.8471	76.4758
Subject 4 OD	10	1	24.34	-2.75	-0.5	175	1	1	1	1	1646.24	866.771	1795.9	798.177	0.244195	0.526515	0.444444	2258930	551619	0.838351	0.880177	71.0021	224.487	1546.47	310222	0.00894151	158.677	417.796	318.024	586.162	424.032	88.9335	51.9119	0.9578	0.783414	71.8023	61.2228	64.1885	66.2636	56.9965	65.0288	62.0622	60.4651	56.1385	78.2459	115.517	112.679	111.466	82.0372
Subject 4 OS	10	1	24.2	0	0	0	0	1	1	1	1652.48	985.25	1864.49	947.836	0.287153	0.596226	0.508361	2475246	710774	0.851664	0.895057	-81.9472	0	0	0	0.000826733	0	411.56	355.438	517.568	311.788	0	57.4845	0	0.950924	94.2028	58.8498	94.2028	60.4512	57.8444	58.7874	56.0485	57.3739	60.4934	76.7695	108.726	99.3435	86.7765	78.1999
Subject 5 OD	11	0	20.84	-0.25	-0.5	139	1	1	1	1	1864.49	997.722	2051.57	966.543	0.258224	0.535117	0.471125	2992879	772834	0.886434	0.831716	73.7616	0	0	0	0.000786997	0	517.568	399.089	561.219	467.682	55.6083	56.2189	0.996045	0.83053	55.677	65.221	55.8291	67.6904	67.9004	77.4407	68.3747	70.6908	69.7036	78.4609	109.99	93.5444	89.3359	75.836
Subject 5 OS	11	0	21.02	0.25	-0.25	20	0	1	1	1	1764.72	816.885	2107.69	866.771	0.197946	0.462898	0.411243	2874125	568922	0.779999	0.876072	87.9888	0	0	0	0.00197586	0	586.162	473.918	642.283	467.682	54.4477	61.7584	0.683639	0.894363	72.2588	65.2189	79.6439	69.053	65.4569	74.6353	78.0657	68.8362	68.9512	80.7392	119.555	112.227	85.7068	83.5538
Subject 6 OD	11	0	24.56	-0.75	-0.75	87	1	1	1	1	1820.84	929.128	1920.61	985.25	0.259776	0.510274	0.512987	2727569	708557	0.829216	0.879327	-50.3165	336.731	1440.46	484776	0.0520489	-145.71	436.503	430.268	461.446	455.211	63.4495	56.9173	0.9404	0.750723	57.7921	67.9449	54.6277	75.8167	64.16	76.8651	65.5542	68.7052	66.4488	86.4818	114.225	104.325	109.747	89.8601
Subject 6 OS	11	0	25.69	-1	0	0	0	1	1	1	1240.92	511.332	1721.07	598.633	0.146168	0.41206	0.347826	1632342	238597	0.661614	0.76679	81.4787	835.592	2151.34	1718280	0.0343569	-13.4608	542.511	399.089	586.162	336.731	45.7651	49.2666	0.992429	0.72843	46.008	62.3555	46.1143	67.6339	59.9578	69.4334	65.2334	62.949	68.4618	76.1193	117.251	97.3606	83.0501	71.5891
Subject 7 OD	11	1	24.54	-1.25	-0.5	177	1	1	1	1	1758.48	1097.49	2325.94	1303.27	0.366169	0.624113	0.560322	3131114	1146520	0.713493	0.827869	-87.3661	311.788	2101.45	551813	0.0182883	155.925	561.219	299.317	424.032	361.674	79.4693	76.0348	0.955312	0.920681	81.7801	80.0471	83.1867	82.5855	79.5569	85.5859	81.9038	81.0738	76.4326	94.6144	111.508	100.203	92.8465	105.584
Subject 7 OS	11	1	24.07	-2.75	-0.5	175	0	1	1	1	1852.02	1191.03	2369.59	1452.93	0.39662	0.643098	0.613158	3467389	1375240	0.736697	0.802355	88.3851	448.975	2213.7	824939	0.00951711	-0.330231	498.861	367.91	411.56	280.609	51.3477	56.4205	0.786461	0.870653	60.6423	59.755	65.2896	64.8025	65.8166	74.9859	72.2205	75.0319	69.0607	79.7989	110.14	106.85	91.0399	72.6422
Subject 8 OD	11	1	23.69	-2.25	-1.5	178	1	1	1	1	1633.77	623.576	1827.08	611.105	0.129148	0.381679	0.334471	2353886	304001	0.782799	0.91996	71.6751	349.203	1664.95	507173	0.0414988	177.383	554.983	586.162	660.991	417.796	40.3493	67.5781	0.758131	0.915448	52.918	71.6226	53.2221	73.8198	65.4062	77.5986	67.0933	64.3661	63.9492	80.2471	116.299	106.754	95.3861	79.2979
Subject 8 OS	11	1	23.65	-1	-2	176	0	1	1	1	1465.4	604.869	1708.6	548.747	0.131156	0.412766	0.321168	1989070	260878	0.852282	0.901568	-76.7639	261.902	1590.12	368277	0.0360458	-7.6905	554.983	399.089	592.397	467.682	59.759	61.0697	0.834203	0.9998	68.2825	60.7387	71.636	60.3638	63.5703	70.0517	64.648	64.1803	65.2529	79.3762	117.939	107.941	89.5959	78.3178
Subject 9 OD	12	0	24.94	-4	-2.25	3	1	1	1	1	1490.35	561.219	1870.73	660.991	0.137949	0.376569	0.353333	2092659	288680	0.748972	0.833201	78.1681	424.032	1839.55	632965	0.0574814	145.259	573.69	498.861	617.34	442.739	69.0614	63.2521	0.9392	0.929748	63.1383	66.276	57.7636	68.0314	66.1103	71.4993	71.55	71.6883	65.4714	79.9359	121.515	112.701	103.238	88.1499
Subject 9 OS	12	0	25.12	-3.75	-2.25	179	0	1	1	1	1078.79	405.324	1714.83	536.275	0.119497	0.375723	0.312727	1412254	168760	0.592464	0.74105	87.7288	698.405	1858.26	1131200	0.108277	-10.8423	586.162	436.503	629.812	212.016	60.6396	56.3945	0.9631	0.9631	58.6758	56.2675	57.7781	56.1537	63.076	67.2341	73.0361	78.1368	61.4391	73.0161	124.669	83.9411	83.91	89.6112
Subject 10 OD	11	1	22.74	0	-0.5	100	1	1	1	1	1534	685.934	1945.56	816.885	0.187722	0.447154	0.419872	2371540	445191	0.787653	0.838581	-86.7696	0	0	0	0.00350302	0	623.576	455.211	505.097	399.089	65.8282	57.6912	0.876205	0.709573	73.5114	68.2967	75.1289	81.3042	63.0518	75.2693	76.0505	69.0366	61.5984	88.7577	119.786	106.848	92.4849	96.7926
Subject 10 OS	11	1	23.43	-2.25	-0.5	172	0	1	1	1	1353.16	467.682	1739.78	567.454	0.109379	0.345622	0.326165	1925416	210600	0.767647	0.818225	84.5552	162.13	1303.27	204339	0.0071705	-45.8587	579.926	411.56	592.397	473.918	42.4814	55.0125	0.760058	0.980717	53.6096	55.6455	55.8923	56.0942	59.8429	68.0628	62.0641	63.736	65.4926	74.3709	112.761	112.695	92.0284	81.8243
Subject 11 OD	12	1	24.16	-0.75	-2	175	1	1	1	1	1565.18	735.82	2207.46	1010.19	0.215127	0.47012	0.457627	2762798	594353	0.714126	0.734908	-86.1929	424.032	2282.29	949720	0.0404249	4.70441	617.34	554.983	623.576	261.902	68.8534	56.9005	0.890052	0.737269	71.8261	66.4828	77.3588	77.1773	62.4615	65.0378	72.4419	69.6968	59.0465	83.346	103.634	98.6071	81.5621	76.9496
Subject 11 OS	12	1	24.5	-2.25	-1	177	0	1	1	1	1870.73	1209.74	2338.41	1209.74	0.351169	0.646667	0.517333	3381454	1187460	0.768246	0.939825	89.1528	299.317	2120.16	568495	0.0457057	152.311	523.804	349.203	611.105	305.552	58.85	59.0718	0.909487	0.852605	62.2097	65.0207	64.7068	69.2838	64.7806	76.4496	68.6291	66.1636	67.1449	81.3487	119.957	114.937	93.638	79.4979
Subject 12 OD	11	1	24.34	0	-0.25	145	1	1	1	1	1097.49	424.032	1571.41	530.04	0.126361	0.386364	0.337302	1361082	171987	0.665486	0.707649	-77.0517	586.162	1683.66	894699	0.000958859	-178.007	505.097	424.032	505.097	230.723	57.8209	53.9741	0.9888	0.857221	53.9298	59.7182	53.2223	62.964	62.8028	73.1053	69.2661	65.2058	68.2985	78.1428	117.965	105.714	94.5852	83.1812
Subject 12 OS	11	1	24.72	0.25	-0.5	172	0	1	1	1	1209.74	374.146	1583.88	411.56	0.0753797	0.309278	0.259843	1554261	117160	0.744214	0.857755	-81.1391	473.918	1677.42	690981	0.0036588	19.9167	536.275	430.268	642.283	436.503	60.744	59.0811	0.9533	0.806335	59.9412	67.7753	54.4362	73.2712	62.5727	72.954	65.7027	63.7456	65.2895	80.3172	117.016	99.1141	84.8498	81.8383
Subject 13 OD	12	0	24.98	-0.75	-0.5	3	1	1	1	1	1615.06	742.056	1783.43	698.405	0.187799	0.459459	0.391608	2218179	416572	0.874624	0.921625	79.0952	162.13	1459.17	186024	0.0586448	137.138	523.804	442.739	554.983	417.796	54.2905	50.5594	0.9989	0.717851	52.0241	63.429	45.9802	70.4316	57.5537	67.6975	62.7325	63.0419	61.0763	77.053	106.557	104.142	95.0715	78.8621
Subject 13 OS	12	0	24.65	0.5	-1.25	173	0	1	1	1	1640.01	729.584	1696.13	673.462	0.175613	0.444867	0.397059	2196287	385698	0.934281	0.871955	72.5738	311.788	1521.53	432631	0.0526093	-19.2587	517.568	548.747	542.511	361.674	0	58.3134	0	0.860742	49.897	63.3061	49.897	67.7478	61.954	76.7203	66.6977	65.0782	68.3525	77.9493	113.426	103.072	90.447	92.8846
Subject 14 OD	11	0	25.93	-2.5	-0.5	174	1	1	1	1	1951.79	1122.44	2469.36	1184.79	0.29104	0.57508	0.479798	3658002	1064620	0.754274	0.886185	79.0604	424.032	2344.65	883422	0.0979599	-166.43	592.397	442.739	692.17	361.674	58.5831	55.1867	0.9917	0.9917	56.8196	55.1681	55.4088	55.1471	59.1423	63.6529	60.4545	57.8496	58.9026	82.2058	113.719	89.9614	109.723	76.4335
Subject 14 OS	11	0	25.58	-3	-0.25	10	0	1	1	1	1751.62	1003.6	2269	1171.9	0.300622	0.572954	0.516484	3053255	917877	0.715268	0.843109	-87.7874	523.616	2462.24	1241830	0.0892526	-26.2569	579.718	411.413	492.449	330.377	55.6725	55.1703	0.9438	0.949799	54.331	55.8804	52.1984	58.0863	57.6872	65.7406	60.8925	58.186	54.7613	79.1187	121.854	103.429	85.7744	79.9672
Subject 15 OD	11	1	24.22	-3.25	-0.5	165	1	1	1	1	1340.69	511.332	1889.44	698.405	0.148381	0.381395	0.369637	1940814	287980	0.665862	0.756519	84.0679	611.105	2064.04	1104640	0.00760171	169.721	586.162	461.446	573.69	349.203	56.864	71.9369	0.643175	0.9198	72.3609	63.539	88.4113	59.6663	66.2557	74.2099	67.9715	66.7715	62.7764	75.9892	106.684	106.558	93.3152	81.7091
Subject 15 OS	11	1	23.74	-2.25	-1	180	0	1	1	1	1427.99	505.097	1770.96	573.69	0.114142	0.353712	0.323944	1962940	224054	0.75055	0.831296	74.9559	411.56	1714.83	650230	0.0163547	-11.7683	592.397	480.154	573.69	448.975	59.8656	65.3204	0.917	0.99735	59.2992	65.4154	58.997	65.494	68.4878	74.7008	69.121	72.039	69.6513	75.3192	94.9517	96.1515	98.3772	84.5396
Subject 16 OD	11	0	23.89	-2.25	-1.25	179	1	1	1	1	1209.74	455.211	1471.64	592.397	0.151859	0.376289	0.402542	1396545	212077	0.781049	0.751942	86.8384	660.991	1558.94	934555	0.0391121	176.152	311.788	436.503	554.983	355.438	63.0601	52.8804	0.9875	0.803998	58.9125	60.4179	54.3395	65.7717	61.4411	71.0172	66.8519	69.7971	68.3471	79.8816	105.671	103.89	95.5555	83.391
Subject 16 OS	11	0	25.84	-0.5	-1.75	177	0	1	1	1	1259.45	517.495	1571.19	617.253	0.167705	0.410891	0.392857	1503675	252174	0.751028	0.836871	81.7485	611.018	1695.89	981445	0.0728199	-4.28915	467.616	317.979	480.086	399.032	58.4519	56.7809	0.692074	0.967032	75.4287	57.8877	84.459	58.7167	59.4652	65.6396	62.6799	65.7732	59.2454	73.6641	108.229	92.4582	88.6946	86.788
Subject 17 OD	10	0	24.89	-0.25	-0.25	100	1	1	1	1	1602.59	604.869	1976.74	698.405	0.131498	0.377432	0.353312	2464708	324104	0.758555	0.855147	-81.3326	249.43	1970.5	433487	0.0157555	-174.541	704.641	567.454	554.983	455.211	53.4153	65.5463	0.904882	0.9559	55.9675	60.1028	59.0301	55.7121	66.2687	74.517	67.7919	69.4143	64.5243	72.6483	108.233	102.205	103.771	73.4855
Subject 17 OS	10	0	24.97	-0.5	-1	164	0	1	1	1	1845.79	754.527	2014.15	829.356	0.174044	0.408784	0.411765	2911377	506707	0.868211	0.887953	-78.3791	0	0	0	0.0442695	0	673.462	611.105	486.389	486.389	0	57.0819	0	0.808396	56.0603	64.8537	56.0603	70.6114	60.8284	78.1548	62.7906	59.8117	61.1462	79.1124	129.902	101.976	94.434	77.4898
Subject 18 OD	10	1	24.52	-4.75	0	0	1	1	1	1	1770.96	1003.96	1926.85	897.95	0.275812	0.566901	0.466019	2667531	735738	0.823311	0.884874	66.7437	0	0	0	0.0125797	0	461.446	380.381	567.454	374.146	58.2181	57.7849	0.9262	0.820744	55.2377	63.1463	48.3355	70.4055	62.1848	70.5995	65.4543	68.0975	65.0291	82.0964	110.826	94.457	88.9044	103.073
Subject 18 OS	10	1	24.44	-4.5	-0.75	80	0	1	1	1	1833.31	1016.43	2001.68	1085.02	0.308579	0.554422	0.542056	2869420	885444	0.892161	0.897168	88.0801	0	0	0	0.00546438	0	448.975	361.674	436.503	448.975	72.5933	52.2918	0.944	0.759777	66.3045	61.1699	48.636	68.8252	63.4004	73.5206	70.9442	73.3981	77.2352	80.2246	121.99	104.112	82.4308	83.9015
Subject 19 OD	11	0	25.15	-1.25	-0.25	120	1	1	1	1	1640.01	779.47	1858.26	879.242	0.233026	0.475285	0.473154	2369363	552124	0.843218	0.876337	85.1625	299.317	1764.72	477193	0.00377512	166.979	480.154	392.853	480.154	455.211	56.4455	54.0413	0.906024	0.983268	59.0159	54.5622	62.3002	54.9609	56.8804	60.543	59.5949	55.8713	56.8253	76.6346	119.867	110.526	83.4513	66.1525
Subject 19 OS	11	0	25.48	-2.5	-0.25	106	0	1	1	1	1502.82	517.568	1739.78	629.812	0.128915	0.344398	0.362007	2022433	260722	0.81517	0.818702	-86.7298	236.959	1527.76	349107	0.00595759	1.20183	517.568	486.389	586.162	492.625	45.1552	56.0438	0.795908	0.950256	51.8493	57.9931	56.7342	58.9776	58.3826	64.3663	62.8171	61.2636	61.0725	74.5267	120.394	101.221	88.4676	80.6071
Subject 20 OD	11	0	27.6	-0.5	-0.25	169	1	1	1	1	1484.11	579.926	1696.13	623.576	0.145093	0.390756	0.367647	1935759	280864	0.840151	0.895918	77.5793	0	0	0	0.0401298	0	517.568	480.154	561.219	411.56	58.3425	55.3573	0.9265	0.90885	54.8063	59.0874	48.686	60.9091	59.2736	71.3745	60.1706	55.9689	60.2715	72.2586	105.485	88.746	89.4442	74.8448
Subject 20 OS	11	0	27.51	0.5	-0.75	1	0	1	1	1	1446.7	511.332	1708.6	598.633	0.126944	0.353448	0.350365	1914761	243068	0.771795	0.836162	-84.6778	249.43	1427.99	300073	0.0225964	17.2671	530.04	442.739	579.926	486.389	69.2785	51.5387	0.9792	0.872607	54.4705	55.5597	50.6243	59.0629	58.1884	68.3146	66.1211	61.3345	61.2374	70.4444	103.211	96.9261	86.7828	68.9145
Subject 21 OD	12	1	24.43	-3	-0.25	25	1	1	1	1	1758.48	1085.02	2251.11	1109.97	0.317861	0.617021	0.493075	2982225	947932	0.739413	0.920258	86.859	598.633	2201.22	1160200	0.0746168	-178.342	579.926	311.788	554.983	355.438	45.8387	54.6157	0.807279	0.848644	52.1268	59.151	56.7817	64.3564	57.2747	64.087	58.9739	59.3277	59.8105	74.8976	102.788	101.46	92.5172	72.5774
Subject 21 OS	12	1	24.06	8.5	0	0	0	1	1	1	1813.96	966.197	2094.47	878.927	0.227425	0.532646	0.419643	2913604	662626	0.840345	0.838596	-84.928	473.748	2206.67	1028350	0.0676501	3.08804	598.419	405.179	623.353	448.814	64.8588	56.2867	0.9771	0.835927	55.6359	61.0994	51.7076	67.3344	59.773	69.2191	57.3999	63.8897	61.746	78.7237	115.395	110.887	100.989	79.3453
Subject 22 OD	12	1	25.98	-3.25	-0.75	117	1	1	1	1	1465.4	735.82	1895.67	766.999	0.21375	0.502128	0.404605	2114784	452035	0.698037	0.924167	80.6162	461.446	1939.32	755413	0.0122962	-150.275	523.804	392.853	586.162	336.731	64.9261	48.1905	0.828224	0.887492	68.7372	51.6416	78.3919	54.2996	56.7513	65.8009	60.8874	60.8599	57.2671	71.5986	102.922	100.203	79.9051	74.1086
Subject 22 OS	12	1	25.99	-2	-4	32	0	1	1	1	1520.98	1053.47	1901.23	1016.06	0.37598	0.692623	0.534426	2211344	831420	0.755557	0.887576	86.6887	274.275	1820.19	440093	0.021587	-31.0646	430.113	168.305	436.347	292.976	52.6134	47.5752	0.853612	0.791077	55.8358	55.4988	61.6362	60.1398	53.1935	57.0511	54.2296	56.8992	57.5032	70.4475	108.669	94.1519	78.4982	76.8134
Subject 23 OD	11	0	24.08	-1.75	-0.25	143	1	1	1	1	1920.61	897.95	2213.7	941.6	0.202398	0.467532	0.425352	3324060	672783	0.853753	0.918817	79.2065	199.544	1752.25	313022	0.00939923	173.412	598.633	573.69	698.405	448.975	50.0354	58.721	0.9324	0.92826	49.7542	61.1102	49.6083	63.2592	63.5499	72.1203	63.4562	64.982	67.2094	81.3225	125.686	116.268	88.7533	78.375
Subject 23 OS	11	0	24.04	-0.25	-0.5	172	0	1	1	1	1926.85	885.478	2020.39	785.706	0.182707	0.459547	0.388889	3025309	552746	0.852194	0.831583	-67.1322	0	0	0	0.00464315	0	567.454	511.332	679.698	511.332	66.1546	58.4257	0.9347	0.9347	54.7263	58.1864	48.6474	57.9372	62.7713	71.5312	63.7273	67.1168	67.3024	77.6518	152.609	104.491	89.1754	87.6463
Subject 24 OD	11	1	20.63	-3.25	-0.5	172	1	1	1	1	2032.86	835.592	2257.35	879.242	0.165096	0.411043	0.389503	3564251	588442	0.845177	0.846429	88.5742	0	0	0	0.0770737	0	754.527	486.389	642.283	723.348	57.3509	64.4996	0.903525	0.954681	61.5329	66.2352	63.4746	67.5614	66.9562	72.0071	68.7884	67.5461	67.2148	83.111	111.81	101.286	97.4971	91.4102
Subject 24 OS	11	1	20.52	-2.5	-0.75	180	0	1	1	1	1995.44	816.885	2269.82	904.185	0.168486	0.409375	0.398352	3555774	599097	0.859162	0.870901	-78.1872	112.244	1284.57	107866	0.101121	10.833	698.405	511.332	685.934	660.991	73.1118	64.5833	0.9902	0.919771	61.633	68.3661	50.6324	70.2167	70.3274	80.4628	75.0896	69.4461	65.9015	82.2652	118.525	100.282	83.8579	87.3343
Subject 25 OD	11	0	23.67	0.25	-0.75	157	1	1	1	1	1459.17	411.56	1870.73	523.804	0.0824643	0.282051	0.28	2062018	170043	0.711121	0.789469	74.8665	461.446	2163.81	1032860	0.0251064	175.366	654.755	505.097	660.991	548.747	68.7009	61.2698	0.9454	0.8688	58.2562	66.252	56.2427	70.5224	64.4135	72.136	68.2958	65.8518	66.1569	78.3193	116.494	94.2335	87.4136	92.0887
Subject 25 OS	11	0	23.21	0.5	-0.75	5	0	1	1	1	1502.28	679.454	1801.49	660.754	0.16747	0.452282	0.366782	2080319	348391	0.808821	0.824536	-83.8448	336.61	1913.69	648249	0.0292413	24.2427	554.784	442.58	604.652	386.479	54.275	55.0187	0.777408	0.719974	62.1917	65.0295	69.8153	76.4175	62.8879	68.988	65.8874	70.0949	70.814	78.9792	110.979	95.0951	84.7364	83.8815
Subject 26 OD	11	1	23.61	-3	0	0	1	1	1	1	1247.15	604.869	1658.71	648.519	0.187973	0.485	0.390977	1644979	309211	0.725858	0.884152	-84.0794	361.674	1758.48	554963	0.0181526	-145.443	505.097	318.024	480.154	318.024	53.0664	62.46	0.837289	0.9914	60.2851	62.2874	63.3788	62.1948	64.6324	72.0685	71.5229	71.6352	66.0697	80.3636	130.526	114.431	99.6984	86.3987
Subject 26 OS	11	1	22.86	0	-0.5	6	0	1	1	1	1621.3	829.356	1552.7	660.991	0.231411	0.511538	0.425703	1897263	439047	0.80122	0.760159	33.6965	399.089	1178.56	506551	0.00832762	-61.0853	467.682	349.203	399.089	424.032	42.0299	58.4615	0.678708	0.9471	61.5118	58.286	61.9263	58.1731	65.7738	77.4225	74.5957	77.3482	68.4926	77.1184	122.616	108.984	94.5961	84.805
Subject 27 OD	10	1	23.23	-2.25	-0.25	40	1	1	1	1	1228.44	355.438	1652.48	492.625	0.0873026	0.28934	0.298113	1573159	137341	0.712689	0.726031	81.1516	810.649	2325.94	1797720	0.0743327	164.079	554.983	480.154	623.576	349.203	50.0853	63.6425	0.830974	0.990391	57.0491	63.9794	60.2731	64.26	61.7597	66.9336	66.9989	63.7215	59.4193	78.5839	118.073	101.359	98.253	92.2653
Subject 27 OS	10	1	23.45	1	-0.5	152	0	1	1	1	823.12	411.56	1920.61	517.568	0.13762	0.5	0.269481	1236728	170198	0.387683	0.77013	89.5847	673.462	2157.57	1335300	0.0738352	5.91043	-1	-1	-1	-1	0	0	0	0	75.5442	105.12	75.5442	105.12	63.5156	76.7999	71.2885	80.8443	66.624	74.8488	119.908	104.152	97.0917	78.4061
Subject 28 OD	11	1	23.07	-0.5	-1.75	172	1	1	1	1	1789.66	916.657	2064.04	972.779	0.247372	0.512195	0.471299	2830224	700119	0.819539	0.856163	71.965	162.13	1247.15	299140	0.00100756	86.7522	511.332	392.853	586.162	442.739	50.5926	56.9113	0.866166	0.790283	54.0502	66.3355	58.4098	72.0138	60.8832	74.7027	60.4501	62.2954	61.1071	82.9515	110.167	99.7109	94.646	89.779
Subject 28 OS	11	1	22.94	0.25	-1.5	180	0	1	1	1	1852.02	1103.73	2238.64	1153.62	0.310109	0.59596	0.51532	3242597	1005560	0.799776	0.888385	84.8721	112.244	742.056	94762.1	0.00696192	-44.165	467.682	305.552	592.397	467.682	52.2976	56.622	0	0.835635	52.2976	61.1529	0	67.7592	60.8503	74.7743	62.8987	60.5016	62.2209	81.4184	115.274	98.2484	96.4774	80.2598
Subject 29 OD	11	1	23.33	-0.25	-0.25	155	1	1	1	1	1521.53	673.462	1845.79	804.413	0.197625	0.442623	0.435811	2141537	423221	0.720287	0.779568	-78.4197	299.317	1534	412761	0.00643036	-154.792	561.219	436.503	448.975	386.617	63.1081	57.8869	0.96668	0.92978	64.2682	60.7987	65.2833	62.2587	62.5346	74.72	66.1558	61.4249	62.6059	75.5109	113.313	112.729	80.539	86.2357
Subject 29 OS	11	1	22.89	2.5	-0.5	158	0	1	1	1	1390.57	511.332	1908.14	710.877	0.140673	0.367713	0.372549	2060151	289808	0.653705	0.701951	79.2171	374.146	1914.38	679394	0.00102409	-20.2665	604.869	455.211	548.747	405.324	48.2333	53.8989	0.955477	0.908572	49.6991	57.4623	50.4809	59.3226	58.2858	64.5421	60.1055	62.1506	56.5584	72.3315	126.734	109.409	92.3282	67.9624
Subject 30 OD	12	0	24.52	-1.25	-0.25	5	1	1	1	1	1546.47	673.462	1964.26	760.763	0.171552	0.435484	0.387302	2353225	403701	0.75383	0.847592	87.837	199.544	1802.14	333398	0.000400692	166.375	561.219	405.324	642.283	480.154	48.2589	52.854	0.829411	0.845703	55.2435	59.1155	58.1845	62.4972	60.4056	75.8465	63.9484	59.8362	62.184	76.3579	128.381	121.535	91.9075	72.9365
Subject 30 OS	12	0	23.59	1.25	-0.25	4	0	1	1	1	1677.42	629.812	1883.2	717.113	0.145193	0.375465	0.380795	2472990	359061	0.844414	0.833441	-72.1798	0	0	0	0	0	586.162	448.975	598.633	579.926	0	69.9968	0	0.9328	58.6219	65.291	58.6219	63.5044	64.3822	50.9002	58.1447	59.1605	65.4728	67.0806	88.3145	84.5793	74.5038	70.3122
Subject 31 OD	11	0	23.34	1	-2	177	1	1	1	1	2014.15	1159.85	2076.51	1022.66	0.295774	0.575851	0.492492	3221093	952715	0.943094	0.877151	-66.9585	0	0	0	0.00577704	0	530.04	405.324	511.332	448.975	59.2374	54.1494	0.9507	0.735264	56.8664	61.889	48.9165	73.6461	60.8027	64.0391	64.019	63.4432	60.994	82.1613	118.118	101.774	81.4676	68.2669
Subject 31 OS	11	0	23.3	0.5	-2.5	4	0	1	1	1	1920.61	1159.85	2082.74	1122.44	0.331042	0.603896	0.538922	3106150	1028270	0.902215	0.871107	-86.812	0	0	0	0.0124851	0	467.682	448.975	486.389	311.788	54.8845	53.9815	0.9033	0.840274	54.2511	56.8033	51.7174	64.2427	60.1408	70.6317	62.1876	64.2038	68.1846	84.273	107.046	102.956	97.9903	81.2024
Subject 32 OD	12	1	22.41	-0.25	0	0	1	1	1	1	1752.25	966.543	2201.22	1141.14	0.295639	0.551601	0.518414	3006722	888905	0.777238	0.86616	87.3524	299.317	1926.85	470661	0.0018026	159.636	473.918	442.739	598.633	336.731	60.592	55.9557	0.96155	0.9849	61.7569	54.4522	63.0149	52.722	61.0326	63.7402	59.8938	66.3115	69.0342	75.1089	131.271	128.022	107.658	67.2066
Subject 32 OS	12	1	22.58	-0.5	-0.25	11	0	1	1	1	1764.72	810.649	2126.39	910.421	0.205394	0.459364	0.428152	2906399	596958	0.81841	0.863194	-84.7872	0	0	0	0.00268124	0	548.747	498.861	667.226	461.446	51.8003	54.8462	0.872151	0.848417	56.9809	60.6146	59.3937	64.6454	60.2293	65.6588	62.017	64.5145	64.1964	75.7792	118.239	107.31	81.8293	70.4883
Subject 33 OD	10	1	25.35	-0.25	-1	2	1	1	1	1	1471.64	829.356	1808.37	922.893	0.29474	0.563559	0.510345	2046347	603141	0.761006	0.879244	89.2847	386.617	1752.25	640587	0.0701238	-156.905	461.446	386.617	430.268	249.43	51.7182	53.6415	0.9777	0.823701	50.0651	60.4161	48.2682	65.1225	59.163	64.2697	60.3703	63.6169	78.5294	76.4604	116.14	106.363	95.2092	76.7448
Subject 33 OS	10	1	25.42	-0.25	-0.25	162	0	1	1	1	1664.95	816.885	1845.79	754.527	0.212715	0.490637	0.408784	2337127	497141	0.849697	0.851689	77.512	249.43	1752.25	451413	0.0796475	-49.6949	554.983	511.332	542.511	355.438	0	58.1703	0	0.896254	60.6199	61.9112	60.6199	64.9039	60.544	76.8	73.3662	64.8105	61.4223	76.254	109.778	99.4923	85.853	90.0126
Subject 34 OD	10	0	23.89	0	-0.5	17	1	1	1	1	1371.87	660.991	1652.48	704.641	0.210838	0.481818	0.426415	1750784	369133	0.801028	0.912867	82.0976	199.544	1290.8	176887	0	142.371	442.739	324.26	498.861	392.853	0	52.1247	0	0.831312	54.7466	58.8254	54.7466	62.7017	60.8647	80.5089	70.8315	63.6867	63.9185	76.0834	108.691	102.271	87.7485	77.4975
Subject 34 OS	10	0	23.36	0.5	-0.25	173	0	1	1	1	1527.76	754.527	1758.48	723.348	0.208892	0.493878	0.411348	2082432	435003	0.802684	0.949214	85.8854	0	0	0	0.000483128	0	523.804	380.381	486.389	380.381	47.7153	49.3186	0.787784	0.727785	56.7477	61.2732	60.5691	67.7654	55.3859	61.2646	55.2893	57.8199	60.0257	75.5564	106.596	94.1791	91.1652	80.4455
Subject 35 OD	12	1	23.11	-2.25	-0.25	162	1	1	1	1	1671.18	866.771	2032.86	972.779	0.246497	0.518657	0.478528	2669592	658046	0.79145	0.884611	89.1534	324.26	1814.61	487459	0.000123441	-172.926	573.69	374.146	480.154	436.503	59.7585	61.253	0.9156	0.947066	56.3951	62.9332	52.1909	64.6766	62.2628	65.7815	60.4544	62.8186	66.0758	77.9809	116.632	112.358	108.127	77.979
Subject 35 OS	12	1	23.48	-0.75	-0.25	20	0	1	1	1	1764.72	1072.55	2064.04	1122.44	0.339546	0.607774	0.543807	2808138	953492	0.769546	0.792397	-74.3305	361.674	2126.39	676866	0.000109723	49.4192	448.975	336.731	486.389	355.438	44.7978	56.9306	0.737173	0.9953	56.1718	56.4046	60.7698	56.0524	58.1198	62.7548	57.0615	60.3113	61.4328	71.0874	119.72	104.711	82.9467	73.0056
Subject 36 OD	11	0	24.01	-0.5	-0.5	0	1	1	1	1	1521.53	617.34	1689.89	660.991	0.151954	0.405738	0.391144	2043859	310572	0.89159	0.876516	73.4249	336.731	1646.24	530621	0.114131	145.976	523.804	424.032	492.625	480.154	68.7206	60.4991	0.986	0.94431	63.9332	62.5458	56.8478	64.067	62.6496	72.4046	68.215	61.1422	59.2104	77.8898	118.407	101.59	97.2513	78.0465
Subject 36 OS	11	0	21.82	2.25	-2	140	0	1	1	1	1496.58	567.454	1858.26	673.462	0.139681	0.379167	0.362416	2178905	304351	0.804846	0.850951	82.5674	162.13	1359.4	191896	0.0711527	-29.7703	604.869	411.56	586.162	505.097	60.7198	56.0074	0.9939	0.813391	56.1303	62.9419	48.0593	68.8566	61.5818	62.5726	64.896	72.2697	65.6936	75.4686	99.3701	94.1761	95.9457	77.1878
Subject 37 OD	11	0	22.9	-1.25	-0.25	119	1	1	1	1	1770.96	879.242	1982.97	922.893	0.233043	0.496479	0.465409	2704238	630205	0.852623	0.850721	-76.2424	174.601	897.95	128281	0.010602	-155.561	461.446	405.324	611.105	498.861	72.6	60.1443	0.961	0.975603	68.5207	60.8245	61.9485	61.6483	63.2786	70.3406	68.2317	64.854	63.8739	80.8738	115.199	107.975	93.433	101.369
Subject 37 OS	11	0	23.05	-1	-0.5	165	0	1	1	1	1571.41	667.226	1901.91	748.291	0.171835	0.424603	0.393443	2292332	393902	0.766316	0.868921	-80.9233	0	0	0	0.0131618	0	586.162	430.268	554.983	436.503	66.3519	58.3203	0.9517	0.765364	62.6537	67.1784	60.2678	76.1995	64.4876	77.3968	68.7321	69.4262	63.8946	83.7438	115.483	101.126	98.731	77.925
Subject 38 OD	11	1	22.99	0.25	-0.25	1	1	1	1	1	1627.53	760.763	1951.79	841.828	0.206577	0.467433	0.43131	2467935	509818	0.802728	0.846282	76.9059	249.43	1858.26	396080	0.00535763	146.461	567.454	342.967	554.983	511.332	51.183	57.7288	0.87795	0.851339	54.7825	64.701	58.2983	67.8093	61.9288	61.3885	67.6133	64.4478	68.8769	77.469	119.198	102.548	93.286	72.9226
Subject 38 OS	11	1	23.04	-1	-0.5	148	0	1	1	1	1689.89	729.584	1914.38	804.413	0.185475	0.431734	0.420195	2552276	473383	0.811883	0.873029	-66.3088	274.373	1521.53	369560	0.00483416	43.2117	561.219	417.796	554.983	542.511	53.2738	59.1075	0.984982	0.918964	53.5383	61.5458	54.0861	64.3197	63.798	73.2601	68.1796	67.7412	69.831	75.6482	102.653	93.8646	93.0094	74.6293
Subject 39 OD	11	1	23.52	-4.25	-0.5	174	1	1	1	1	1696.13	729.584	1982.97	766.999	0.168605	0.430147	0.386792	2664653	449274	0.812078	0.888871	80.9678	0	0	0	0.0177919	0	654.755	473.918	554.983	486.389	53.565	56.9705	0.874989	0.861989	56.4561	63.5117	61.2179	66.0919	60.2992	67.0509	60.1552	60.074	62.0554	76.6196	103.447	95.8373	90.2009	83.8142
Subject 39 OS	11	1	23.7	-4.5	-0.5	77	0	1	1	1	1814.61	710.877	2082.74	891.714	0.171071	0.391753	0.428144	2960605	506473	0.850861	0.784614	89.2516	0	0	0	0.0178418	0	623.576	542.511	567.454	554.983	0	58.2644	0	0.914224	85.526	61.0753	85.526	63.7309	61.1819	64.2783	67.4975	67.6367	65.4809	73.5183	94.7663	91.3079	86.6103	73.2313
Subject 40 OD	11	0	24.25	-3.25	-1	179	1	1	1	1	1066.32	236.959	1515.29	311.788	0.0455926	0.222222	0.205761	1292956	58949.2	0.684377	0.787594	79.8245	536.275	1783.43	865418	0.0352369	151.72	511.332	473.918	698.405	367.91	77.9429	65.3913	0.9435	0.9435	73.6945	61.9615	62.6487	59.6638	67.1718	69.9461	76.5886	70.9941	63.21	77.2955	104.219	95.1447	88.8011	78.0102
Subject 40 OS	11	0	22.59	-3	-1.75	175	0	1	1	1	1607.87	716.686	1801.06	729.151	0.183249	0.445736	0.404844	2267587	415533	0.814192	0.83037	-71.0604	224.354	1383.52	298396	0.00108043	51.4508	535.957	498.564	523.493	373.923	53.2016	65.4098	0.725418	0.878717	63.0123	71.7295	73.3393	74.4379	66.5228	66.9714	64.848	69.2491	71.2601	86.5116	109.266	97.2984	97.9088	96.0796
Subject 41 OD	11	0	23.41	-1	-1	9	1	1	1	1	1820.84	816.885	2001.68	885.478	0.197554	0.44863	0.442368	2791845	551541	0.855413	0.834405	73.9618	187.073	1122.44	161838	0.0411597	135.725	573.69	498.861	548.747	486.389	49.8151	62.72	0.9828	0.768068	48.7649	71.2722	42.0698	81.6594	64.9405	71.9835	65.9606	72.5138	69.8686	93.4779	150.579	127.93	92.5837	96.2803
Subject 41 OS	11	0	23.75	-1.5	-0.25	143	0	1	1	1	1789.66	679.698	1989.21	829.356	0.165757	0.379791	0.416928	2764159	458179	0.875921	0.836696	-81.4915	162.13	941.6	145001	0.0322524	51.7693	629.812	523.804	530.04	573.69	47.0851	61.1398	0.777195	0.854428	55.1841	67.561	60.5834	71.5564	63.1364	65.8766	68.0805	65.5491	72.7631	77.0112	118.852	109.59	84.7181	73.1387
Subject 42 OD	12	0	22.45	-3.75	-0.5	12	1	1	1	1	1608.83	798.177	1783.43	710.877	0.203102	0.496124	0.398601	2216079	450091	0.840842	0.879259	76.1299	224.487	386.617	99894.8	0.0256419	128.816	473.918	361.674	598.633	448.975	69.7756	68.1288	0.867747	0.869806	74.4067	74.7372	80.4101	78.3264	70.72	76.8666	73.4732	69.1539	74.7806	87.5477	101.401	108.888	109.892	87.2511
Subject 42 OS	12	0	22.37	-3.5	-0.75	177	0	1	1	1	1757.85	785.424	1894.99	704.389	0.173732	0.446809	0.371711	2547261	442541	0.891548	0.819828	83.2861	511.149	1944.86	909989	0.0347304	15.4002	498.682	554.784	679.454	448.814	64.0254	54.7292	0.741623	0.565482	77.6754	73.174	86.3315	96.7833	63.5975	69.6245	75.3904	71.2121	69.3055	99.4063	111.248	124.659	109.33	89.273
Subject 43 OD	11	0	22.7	-0.75	-0.5	112	1	1	1	1	1353.16	492.625	1658.71	598.633	0.130802	0.364055	0.360902	1755140	229575	0.804304	0.805625	-85.3061	361.674	1552.7	489131	3.82071e-05	-169.891	530.04	442.739	523.804	424.032	46.4137	55.7752	0	0.979864	46.4137	56.5596	0	56.9214	54.5353	53.3081	55.6598	53.4713	52.1798	72.032	115.086	104.352	90.4153	79.4344
Subject 43 OS	11	0	25.09	0.5	-0.5	12	0	1	1	1	1577.65	648.519	1646.24	692.17	0.173227	0.411067	0.420455	2060657	356962	0.909574	0.853026	-68.8807	0	0	0	0.00020281	0	436.503	417.796	523.804	517.568	43.2479	50.711	0.700035	0.798394	57.8783	59.0753	61.7797	63.5162	55.298	61.6653	62.8658	57.8491	57.603	70.5821	116.755	93.8689	83.8023	72.5871
Subject 44 OD	11	1	24.4	-2.5	-0.5	2	1	1	1	1	1484.11	648.519	1883.2	679.698	0.158548	0.436975	0.360927	2149664	340825	0.73316	0.875038	-81.1767	274.373	1845.79	489947	0.00317318	-145.496	636.048	536.275	617.34	299.317	54.0651	53.648	0.92324	0.838012	56.2746	58.4378	58.5602	64.0182	62.2558	72.4188	72.3385	68.4865	62.3971	78.7191	106.814	102.209	93.618	71.2389
Subject 44 OS	11	1	24.26	-2.25	-0.5	159	0	1	1	1	1427.99	467.682	1783.43	542.511	0.102456	0.327511	0.304196	2004663	205389	0.769236	0.830261	89.8366	0	0	0	0.00227046	0	579.926	505.097	636.048	455.211	55.6734	50.8867	0	0.803401	55.6734	59.3823	0	63.3392	61.9124	76.1567	71.4449	70.9233	68.2064	75.9169	118.308	105.506	91.8201	82.1321
Subject 45 OD	11	1	23.79	-0.5	-0.5	155	1	1	1	1	1702.36	1085.02	1889.44	1047.61	0.352078	0.637363	0.554455	2517669	886416	0.870172	0.878133	78.5532	0	0	0	0.0142838	0	442.739	330.495	392.853	299.317	58.4528	62.3845	0.9165	0.847401	56.2906	68.1412	47.8961	73.6186	65.8418	68.4408	72.2853	71.7447	66.4393	86.2212	114.814	108.37	99.622	86.491
Subject 45 OS	11	1	23.93	-0.75	-0.5	175	0	1	1	1	1583.88	897.95	1852.02	823.12	0.258368	0.566929	0.444444	2283855	590076	0.750553	0.889701	-67.5016	324.26	1646.24	469572	0.00880867	43.9674	511.332	349.203	492.625	318.024	53.2228	55.3709	0.838741	0.796953	58.9532	64.0966	63.4556	69.4783	63.4834	66.3859	65.6972	69.0515	78.1392	78.3881	117.599	99.6282	91.8396	89.105
Subject 46 OD	10	1	23.7	-0.25	-0.25	134	1	1	1	1	1184.79	392.853	1577.65	486.389	0.100498	0.331579	0.3083	1490801	149823	0.726243	0.815816	86.967	424.032	1970.5	771628	0.0591843	161.949	536.275	392.853	536.275	399.089	0	62.4643	0	0.723757	88.9027	75.7095	88.9027	86.3056	65.2189	70.9883	71.9946	64.0712	64.7374	81.7548	113.829	104.203	89.8851	86.0438
Subject 46 OS	10	1	24.04	0	-0.25	29	0	1	1	1	1172.32	436.503	1627.53	505.097	0.113245	0.37234	0.310345	1480263	167632	0.705126	0.78561	-89.1035	448.975	1602.59	665629	0.0827606	-17.1682	498.861	367.91	623.576	367.91	65.8651	59.6517	0.614541	0.922358	86.2221	61.919	107.178	64.6731	61.6504	68.2738	63.7707	61.0306	61.5924	79.9938	112.1	92.8579	93.2088	80.2828
Subject 47 OD	12	0	24.21	-4	0	0	1	1	1	1	1689.89	785.706	1982.97	854.299	0.201536	0.464945	0.430818	2632107	530465	0.84959	0.892749	85.0624	0	0	0	0.0045104	0	586.162	330.495	579.926	579.926	45.6666	56.3743	0.562837	0.728281	66.4131	67.3916	81.1365	77.4073	58.5547	60.3817	60.6605	57.6255	66.0956	81.622	108.735	91.2302	84.5305	72.4591
Subject 47 OS	12	0	24.28	-3	-0.5	156	0	1	1	1	1839.55	1097.49	2120.16	1022.66	0.298694	0.59661	0.482353	3044712	909436	0.852113	0.939092	-81.8975	0	0	0	0.000807348	0	505.097	361.674	592.397	374.146	48.117	56.9873	0.833717	0.983966	53.4867	57.3327	57.7138	57.9159	61.6148	63.3557	65.8532	67.5695	62.2006	81.9733	121.195	94.7138	113.638	100.946
Subject 48 OD	10	0	22.15	0	-0.25	13	1	1	1	1	1608.83	754.527	1933.09	816.885	0.203728	0.468992	0.422581	2396893	488314	0.789726	0.836866	74.0151	261.902	1590.12	347085	0.00416031	167.102	592.397	461.446	523.804	392.853	56.9014	55.3107	0.881706	0.885278	59.9149	59.4133	64.5356	62.4784	58.8874	67.3358	66.3769	60.3239	58.5419	71.9698	110.277	95.5541	90.2561	75.0965
Subject 48 OS	10	0	22.24	0	-0.25	141	0	1	1	1	1583.88	791.942	1827.08	798.177	0.21993	0.5	0.43686	2305358	507018	0.856437	0.931737	-85.4108	0	0	0	0.0211351	0	530.04	330.495	505.097	461.446	60.5373	51.3507	0	0.813716	60.5373	59.0622	0	63.1064	60.5655	68.2347	69.5	63.0303	61.9061	71.3168	104.16	101.162	83.1244	75.5913
Subject 49 OD	11	0	23.79	-0.25	0	0	1	1	1	1	1303.27	567.454	1758.48	742.056	0.183955	0.435407	0.421986	1725509	317416	0.643083	0.674176	-68.6084	523.804	1845.79	822567	0.0107735	-141.635	448.975	480.154	573.69	255.666	72.7047	57.2768	0.9095	0.778185	66.8201	67.8819	62.5538	73.6031	69.4243	80.099	71.687	78.6607	75.6591	83.8753	132.543	111.704	98.3787	90.9216
Subject 49 OS	11	0	24.14	-0.25	-0.25	133	0	1	1	1	1277.87	517.383	1683.05	635.82	0.152037	0.404878	0.377778	1696762	257971	0.726047	0.791214	78.036	598.419	1876.29	1019530	0.022245	-22.971	554.784	486.215	517.383	268.042	73.7863	59.5798	0.9014	0.862384	63.9354	64.6993	56.2189	69.0873	67.2972	74.3987	77.3849	75.81	64.2588	82.6663	119.969	108.186	97.5609	86.6745
Subject 50 OD	12	0	24.39	-1.75	-0.75	1	1	1	1	1	1727.31	941.6	1852.02	891.714	0.267925	0.545126	0.481481	2457242	658357	0.872136	0.878026	75.6852	0	0	0	0.0248351	0	517.568	318.024	430.268	461.446	42.2844	54.9889	0.760812	0.854969	50.8303	61.6136	55.578	64.3169	58.5406	68.9748	62.8278	60.367	57.0318	74.8795	114.888	93.9716	89.0768	76.0504
Subject 50 OS	12	0	24.41	-0.75	-1	170	0	1	1	1	1696.13	941.6	1889.44	979.015	0.292222	0.555147	0.518152	2507092	732627	0.857597	0.932915	-84.9144	261.902	1583.88	342808	0.0300701	9.74215	430.268	374.146	461.446	361.674	52.1459	53.1417	0.914373	0.836638	54.7207	58.7515	57.0291	63.5181	56.403	66.6505	59.0662	57.1935	55.7541	72.4743	109.308	96.5673	87.6409	76.3806
Subject 51 OD	11	0	24.04	-4.5	-0.25	166	1	1	1	1	1540.23	648.519	1770.96	685.934	0.165926	0.421053	0.387324	2108913	349924	0.839329	0.881507	69.3011	0	0	0	0.00349994	0	573.69	318.024	573.69	573.69	44.4714	56.278	0.820573	0.831065	49.4955	63.5542	54.1955	67.7179	61.5826	67.4378	66.9293	68.5742	66.0488	81.1752	127.082	108.161	101.962	91.4259
Subject 51 OS	11	0	23.93	-4.5	-0.5	78	0	1	1	1	1931.7	859.919	1838.23	785.143	0.196087	0.445161	0.427119	2758803	540966	0.830403	0.827162	-35.1585	249.252	710.368	238604	0.0221949	56.0354	591.973	660.517	436.191	386.34	50.5952	56.1909	0.780723	0.830012	55.369	62.0511	64.8055	67.6989	57.8972	66.2256	59.4043	59.6168	59.7247	79.2941	147.388	129.466	103.247	81.1555
Subject 52 OD	12	1	25.28	-7.75	-1.5	5	1	1	1	1	1540.23	542.511	1895.67	636.048	0.117525	0.352227	0.335526	2299176	270210	0.742499	0.830093	81.2105	361.674	1764.72	551035	0.0296044	160.737	642.283	592.397	623.576	399.089	60.4634	55.6655	0.911	0.7796	58.4209	63.9937	55.9103	71.4027	59.6563	67.4963	65.2324	62.6209	61.4455	76.9163	119.29	108.888	83.6045	74.0002
Subject 52 OS	12	1	25.19	-7.25	-1.75	171	0	1	1	1	1552.15	617.119	1863.82	691.922	0.148737	0.39759	0.371237	2291117	340775	0.764585	0.900524	-80.2451	261.808	1539.68	347458	0.0311641	1.84063	523.616	536.083	635.82	398.946	61.8204	58.3224	0.753438	0.922966	72.681	61.0321	82.051	63.1902	62.2749	72.9232	63.6401	65.6299	68.0836	76.9056	109.226	97.2807	95.8215	92.5299
Subject 53 OD	11	0	24.66	-0.25	-0.25	1	1	1	1	1	1658.71	710.877	2020.39	742.056	0.161114	0.428571	0.367284	2618886	421938	0.773788	0.912486	72.6074	0	0	0	0.00371001	0	586.162	492.625	685.934	455.211	78.5038	52.7165	0.9357	0.799997	67.1622	60.9328	60.097	65.8958	63.6757	79.2237	67.7018	67.8246	65.0585	74.6865	122.628	105.682	96.6533	74.6493
Subject 53 OS	11	0	24.9	0	-0.25	172	0	1	1	1	1596.35	636.048	1908.14	679.698	0.143221	0.398438	0.356209	2414469	345802	0.815114	0.893939	-82.5075	0	0	0	0.000558565	0	623.576	367.91	617.34	573.69	47.8837	54.3585	0.808827	0.86257	54.7001	58.3976	59.2015	63.0193	58.5757	78.3653	60.2715	59.1636	63.1566	72.0791	109.488	88.6597	81.476	65.8032
Subject 54 OD	11	1	25.45	-0.25	-0.75	6	1	1	1	1	1309.51	455.211	1658.71	517.568	0.114191	0.347619	0.31203	1669243	190613	0.734193	0.869803	-89.7561	299.317	1590.12	414083	0.00433906	168.822	554.983	380.381	573.69	473.918	67.0095	49.8065	0.9023	0.888395	65.4212	54.0381	42.39	56.0635	53.1308	60.6139	55.8149	52.5184	49.9081	71.6694	108.199	105.962	97.2403	79.9916
Subject 54 OS	11	1	25.02	-0.25	-0.5	160	0	1	1	1	1290.8	430.268	1571.41	461.446	0.100578	0.333333	0.293651	1574287	158339	0.786121	0.887281	86.7047	361.674	1590.12	522144	0.00546834	1.25704	554.983	380.381	561.219	486.389	47.9244	48.4662	0.86517	0.814786	53.1067	54.3164	55.393	59.4834	52.9417	60.1617	57.4466	51.6773	54.5873	75.4009	120.173	98.4181	94.0624	92.6205
Subject 55 OD	10	0	24.76	-3.75	-0.5	110	1	1	1	1	1178.56	436.503	1664.95	548.747	0.12618	0.37037	0.329588	1512188	190807	0.667969	0.769104	-85.9312	511.332	1752.25	770423	0.0311567	174.494	523.804	473.918	611.105	268.138	65.2162	53.4383	0.9225	0.886367	62.0541	57.3691	43.985	60.2892	62.8244	74.8628	69.0399	64.3198	59.7398	72.703	103.259	102.169	92.1868	83.324
Subject 55 OS	10	0	24.35	-3.5	-0.5	30	0	1	1	1	1203.5	492.625	1621.3	579.926	0.149303	0.409326	0.357692	1523581	227476	0.716382	0.82296	86.676	374.146	1403.05	421160	0.0268825	4.67742	498.861	355.438	530.04	355.438	60.6435	53.8562	0.9079	0.912305	59.8702	57.2933	59.5923	59.0332	60.156	67.1074	63.4629	58.7663	59.7042	69.8529	123.502	109.695	82.6249	76.017
Subject 56 OD	10	0	21.98	-0.25	-0.25	120	1	1	1	1	1664.95	979.015	2045.33	1016.43	0.303462	0.588015	0.496951	2577862	782283	0.731672	0.878863	70.3652	336.731	1509.05	471711	0.000542973	140.084	473.918	342.967	561.219	342.967	62.9293	60.4275	0.9192	0.932622	56.7745	62.4034	46.7218	64.7932	65.6179	77.9703	69.3271	64.0897	71.0444	87.8359	123.808	112.061	114.344	85.174
Subject 56 OS	10	0	22.33	-0.75	0	0	0	1	1	1	1627.53	879.242	1808.37	798.177	0.249586	0.54023	0.441379	2228678	556246	0.781458	0.773357	-60.8001	261.902	1321.98	296457	0	48.3354	492.625	380.381	517.568	336.731	74.0011	55.1212	0.9283	0.932295	66.374	57.2526	64.5502	59.1243	64.9448	77.1935	73.2541	67.0266	70.2709	81.8469	136	117.303	101.713	76.0425
Subject 57 OD	11	1	23.48	-3.5	-0.5	168	1	1	1	1	1365.63	710.877	1770.96	723.348	0.216163	0.520548	0.408451	1892403	409067	0.732634	0.926677	77.7899	461.446	1758.48	727183	0.00665987	160.448	455.211	355.438	604.869	299.317	73.6646	57.6581	0.9029	0.947503	71.2987	59.6166	68.8342	60.8527	62.6434	77.2277	65.1985	60.2234	62.0452	77.6878	115.026	103.336	88.0875	82.2329
Subject 57 OS	11	1	22.9	-3.25	-0.5	8	0	1	1	1	1552.7	617.34	1795.9	579.926	0.126932	0.39759	0.322917	2201381	279426	0.82475	0.869701	71.5727	361.674	1933.09	716723	0.00457666	-43.5164	604.869	542.511	642.283	405.324	71.7764	61.5694	0.976907	0.981496	72.848	62.1999	73.4731	62.7301	67.5158	80.406	75.8884	74.5598	68.4334	81.1838	125.556	101.436	102.817	84.1994
Subject 58 OD	10	1	24.12	-2.5	-0.25	166	1	1	1	1	1359.4	548.747	1677.42	629.812	0.154326	0.40367	0.375465	1734025	267605	0.762558	0.81717	-71.6507	399.089	1721.07	706458	0.0358693	-152.425	523.804	473.918	498.861	336.731	54.9634	60.0422	0.693404	0.99629	68.9075	60.1713	79.266	60.2657	60.4052	67.5358	60.047	59.9488	62.007	79.3656	102.404	107.077	101.575	102.467
Subject 58 OS	10	1	24.42	-3	-0.25	13	0	1	1	1	1365.63	530.04	1677.42	611.105	0.145485	0.388128	0.364312	1784342	259594	0.778496	0.874542	88.9012	548.747	1914.38	984872	0.0389294	-14.3148	517.568	467.682	554.983	361.674	54.1986	55.6809	0.81651	0.9165	58.6425	55.5562	66.3784	55.4207	59.4793	65.2753	60.9979	65.7409	64.1912	74.9285	106.09	95.3369	85.1388	80.5163
Subject 59 OD	12	1	24.4	0.25	-0.75	173	1	1	1	1	1646.24	673.462	1808.37	735.82	0.171603	0.409091	0.406897	2301548	394952	0.866961	0.864866	73.0387	311.788	1708.6	487381	0.0176909	174.628	573.69	579.926	530.04	392.853	54.092	60.4005	0.899824	0.9803	56.5147	59.9751	60.114	59.8108	61.6797	74.982	63.3645	58.9438	71.119	72.6289	119.24	105.119	96.8693	78.674
Subject 59 OS	12	1	24.8	-1	-0.75	162	0	1	1	1	1627.53	735.82	1746.01	667.226	0.175573	0.452107	0.382143	2204103	386981	0.860911	0.81802	-67.4972	299.317	1521.53	400824	0.0248642	18.6767	536.275	511.332	561.219	355.438	0	54.2319	0	0.753955	66.9287	65.4244	66.9287	71.9298	59.3545	68.4392	64.4854	63.0972	64.6317	76.3754	117.934	98.3632	90.2312	86.7851
Subject 60 OD	11	0	22.16	0.5	-1.5	4	1	1	1	1	1864.49	1328.22	2120.16	1272.1	0.43488	0.712375	0.6	3079981	1339420	0.850601	0.908643	-86.5085	0	0	0	0.00359142	0	430.268	280.609	417.796	255.666	56.7905	56.2807	0.877842	0.964975	61.9578	57.6765	64.6934	58.3235	60.3364	63.236	58.9083	63.3379	66.8987	79.8291	112.019	103.927	91.5352	96.462
Subject 60 OS	11	0	22.8	1.25	-1.75	177	0	1	1	1	1789.66	1072.55	2107.69	1191.03	0.339757	0.599303	0.565089	2970170	1009140	0.835515	0.87505	-84.3628	0	0	0	0.00834552	0	455.211	442.739	480.154	261.902	57.8266	64.4138	0.9155	0.9155	56.4958	63.9676	55.7536	63.7835	64.5351	63.138	63.1393	68.3874	65.6483	84.1466	141.55	122.012	108.722	90.798
Subject 61 OD	11	0	23.79	-0.25	-0.25	0	1	1	1	1	1764.72	791.942	2076.51	866.771	0.193055	0.448763	0.417417	2827308	545825	0.810128	0.880011	83.1213	0	0	0	0.0251437	0	660.991	386.617	573.69	579.926	48.5927	62.083	0	0.856061	48.5927	67.5378	0	72.5217	60.9326	70.3577	60.9739	58.9606	56.1478	91.8267	142.007	128.403	93.4275	80.9978
Subject 61 OS	11	0	23.96	-0.5	-1.75	128	0	1	1	1	1638.83	585.742	1881.85	672.98	0.127611	0.357414	0.357616	2388878	304847	0.829998	0.825411	-82.7059	324.027	1844.46	497128	0.0294156	-50.8889	579.51	442.422	616.898	604.436	0	57.3763	0	0.775374	57.0368	65.0639	57.0368	73.9982	60.4681	72.7231	64.8873	67.0818	59.2775	80.4284	118.644	115.776	98.2514	75.3256
Subject 62 OD	12	0	23.98	-1.75	-1.75	4	1	1	1	1	1839.55	804.413	2076.51	954.071	0.206924	0.437288	0.459459	2930391	606368	0.833108	0.84016	71.7351	0	0	0	0.00957091	0	604.869	436.503	536.275	567.454	67.7165	57.4524	0.90671	0.752097	73.864	65.2657	74.6837	76.3897	61.0249	69.5658	63.1765	62.7489	62.0087	85.8478	119.512	104.815	94.9261	77.4671
Subject 62 OS	12	0	24.01	-1.75	-0.75	166	0	1	1	1	1191.03	636.048	1933.09	779.47	0.224152	0.534031	0.403226	1797718	402962	0.489533	0.826453	-81.191	261.902	1191.03	276431	0.0141213	59.0883	-1	-1	-1	-1	0	0	0	0	89.41	0	89.41	0	60.0922	73.3767	74.6054	65.962	70.4152	74.8907	124.261	118.626	104.703	77.3748
Subject 63 OD	11	1	23.84	-1.75	-0.25	45	1	1	1	1	1664.95	717.113	2301	916.657	0.172021	0.430712	0.398374	3022237	519889	0.678154	0.757386	81.9922	461.446	1976.74	726522	0.0224873	177.425	660.991	517.568	692.17	417.796	59.5632	57.4028	0.717894	0.881321	74.61	62.4257	82.9694	65.1327	62.9776	73.3418	66.1987	63.5474	60.2976	75.6873	109.381	102.99	94.9854	73.5965
Subject 63 OS	11	1	22.98	0.75	-0.75	6	0	1	1	1	2020.39	991.486	2394.53	1072.55	0.228151	0.490741	0.447917	3745454	854531	0.797006	0.879166	-83.9562	0	0	0	0.0296434	0	617.34	579.926	704.641	448.975	63.8978	66.2916	0.906092	0.9346	67.7609	63.0127	70.5202	57.4918	66.9849	69.4695	68.2669	66.3903	66.1773	80.6553	115.068	98.2885	92.9639	70.8214
Subject 64 OD	11	0	23.13	-3	-1.25	173	1	1	1	1	1727.31	810.649	2282.29	904.185	0.191204	0.469314	0.396175	3043390	581910	0.726152	0.838249	84.3051	0	0	0	0.0142254	0	642.283	411.56	742.056	511.332	52.8325	58.8028	0.902697	0.989961	55.8649	59.1696	58.5274	59.3991	63.6185	70.3534	65.9764	65.0848	63.5447	76.7722	110.755	99.8638	86.6624	76.6536
Subject 64 OS	11	0	21.07	-1.5	-1.25	178	0	1	1	1	1820.84	735.82	2201.22	941.6	0.179434	0.40411	0.427762	3070532	550958	0.788033	0.793375	-80.2612	0	0	0	0.000215892	0	654.755	505.097	611.105	542.511	72.3051	73.5698	0.9719	0.636752	70.5214	91.6806	67.8458	115.539	82.043	88.0625	87.9383	87.7539	79.3862	109.542	120.39	125.218	104.927	102.428
Subject 65 OD	11	0	24.29	0.25	-2	174	1	1	1	1	1926.85	748.291	1895.67	785.706	0.163324	0.38835	0.414474	2840101	463856	0.921621	0.858878	-27.8798	124.715	436.503	72053.4	0.107545	164.012	536.275	654.755	567.454	511.332	55.0801	53.7719	0.90264	0.749401	56.9305	66.1538	61.0211	71.7532	62.6871	73.7608	63.6772	68.6013	69.815	81.2257	121.568	110.502	90.3554	87.9243
Subject 65 OS	11	0	24.31	0.25	-1.25	174	0	1	1	1	1933.09	798.177	1933.09	798.177	0.171856	0.412903	0.412903	2940968	505424	0.881673	0.883634	-39.4084	0	0	0	0.0955153	0	530.04	530.04	592.397	617.34	66.2402	52.6196	0.9873	0.731921	56.0556	56.6328	50.1845	71.8925	59.9334	79.3662	70.7066	61.0662	62.8304	80.5285	118.468	100.698	84.8276	74.347
Subject 66 OD	11	0	23.19	-0.75	-0.75	19	1	1	1	1	1714.83	854.299	1758.48	791.942	0.227294	0.498182	0.450355	2357269	535793	0.908559	0.878513	65.1076	62.3576	199.544	9915.6	0.0358257	157.7	498.861	505.097	473.918	361.674	51.3925	69.285	0.9073	0.9073	51.0247	67.5332	50.7913	66.4499	69.1019	78.7912	75.2703	68.4904	71.0763	80.8435	131.255	119.097	95.7821	85.7312
Subject 66 OS	11	0	22.89	-4.5	-1	168	0	1	1	1	1676.82	891.394	1857.59	897.628	0.267382	0.531599	0.483221	2395797	640594	0.879767	0.887854	-83.7694	0	0	0	0.0427293	0	448.814	336.61	529.85	455.047	63.8822	64.2492	0.762172	0.900413	76.6059	69.3617	83.816	71.3552	69.3148	80.8872	75.675	68.1849	72.5513	81.3157	114.137	102.698	101.681	82.0886
Subject 67 OD	12	0	24.33	-2.25	-0.25	178	1	1	1	1	1633.18	698.155	1683.05	685.688	0.180394	0.427481	0.407407	2122556	382895	0.821246	0.890347	49.9522	261.808	891.394	271648	0.0193674	101.46	511.149	392.712	479.982	529.85	53.8753	49.1556	0.957835	0.898144	54.5833	52.1458	56.2469	54.7301	54.1424	60.0651	56.4221	58.5396	61.5101	69.4199	106.462	96.3563	85.5003	71.4568
Subject 67 OS	12	0	23.91	-2.75	-1	177	0	1	1	1	1658.71	717.113	1571.41	660.991	0.186685	0.432331	0.420635	2019167	376948	0.869087	0.847427	-33.8045	174.601	854.299	199401	0.0603417	-78.6042	380.381	442.739	530.04	505.097	59.7075	44.0776	0.9731	0.667451	57.1558	59.7056	55.147	66.0386	56.0605	70.1038	62.2999	57.8946	56.5174	77.0252	113.455	100.771	90.4785	80.401
Subject 68 OD	11	0	25.71	-1.5	-4	177	1	1	1	1	1939.32	941.6	1926.85	873.007	0.230216	0.485531	0.453074	2863626	659252	0.927581	0.917056	41.9705	0	0	0	0.0646686	0	517.568	367.91	530.04	598.633	51.6393	53.4238	0.9043	0.80642	48.2892	61.4201	46.0298	66.248	58.8475	65.6235	60.6361	57.6951	57.8172	78.9411	112.529	94.0184	91.1599	84.0986
Subject 68 OS	11	0	25.19	-2.75	-1.75	2	0	1	1	1	1933.09	841.828	1976.74	922.893	0.203391	0.435484	0.466877	2953761	600769	0.937185	0.858752	-67.6259	174.601	1440.46	231831	0.0468024	15.5686	554.983	455.211	536.275	642.283	48.7934	52.1729	0.868178	0.776214	53.6502	60.7726	56.2021	67.2146	57.8907	67.4002	60.134	60.7582	58.134	78.7783	105.204	97.3377	97.1165	107.457
Subject 69 OD	12	0	25.53	-2.5	-0.25	179	1	1	1	1	1271.18	517.197	1638.83	567.048	0.139909	0.406863	0.346008	1655748	231654	0.751785	0.89358	-88.4068	747.755	2031.4	1445760	0.136656	15.5317	535.891	423.728	523.429	336.49	64.8713	62.2094	0.962363	0.990928	65.8226	62.5612	67.4083	62.7789	62.5006	63.0207	63.3413	63.7744	64.1777	75.5098	108.542	102.966	106.437	72.6796
Subject 69 OS	12	0	23.94	-1	-1.25	2	0	1	1	1	1833.31	891.714	1951.79	891.714	0.230537	0.486395	0.456869	2744095	632615	0.869607	0.889893	-62.3217	261.902	2057.8	638332	0.0313726	116.847	611.105	554.983	467.682	392.853	59.0462	53.1952	0.9336	0.757381	58.7365	61.267	58.6223	70.2357	59.6744	70.582	66.8803	64.4461	71.1632	77.1522	107.073	94.0153	91.4541	83.1022
Subject 70 OD	11	1	24.26	-2.5	-1.5	175	1	1	1	1	1683.66	704.641	1752.25	717.113	0.172502	0.418519	0.409253	2286616	394447	0.873522	0.89322	62.9743	0	0	0	0.0258085	0	548.747	411.56	492.625	542.511	62.7214	59.9079	0.804814	0.860682	65.3105	65.4446	77.9327	69.6051	62.5363	74.4474	62.7414	62.1216	60.641	82.107	118.983	104.391	92.5545	87.8181
Subject 70 OS	11	1	22.63	-0.5	-1.75	174	0	1	1	1	1577.65	723.348	1789.66	710.877	0.189656	0.458498	0.397213	2158530	409378	0.799726	0.902123	-79.0611	399.089	1820.84	671306	0.0336115	15.4281	561.219	367.91	536.275	473.918	63.193	55.0534	0.935	0.809029	61.0132	62.3287	56.8715	68.0487	59.8656	66.2534	65.1106	64.1041	67.8984	77.2133	121.681	102.491	100.768	78.6013
Subject 71 OD	11	1	20.18	0.5	-0.5	178	1	1	1	1	1933.09	1091.26	2363.35	1153.62	0.287776	0.564516	0.488127	3516812	1012050	0.778166	0.921178	86.1384	149.658	1602.59	243963	0.0207169	-169.971	629.812	386.617	548.747	448.975	50.3158	57.4731	0.9946	0.928832	50.2878	60.0334	50.2171	61.8768	63.051	65.0202	61.5675	65.4117	68.0422	76.9264	106.215	92.8826	84.2108	78.0412
Subject 71 OS	11	1	23.34	0.25	-0.5	7	0	1	1	1	2070.27	1234.68	2456.89	1365.63	0.341848	0.596386	0.555838	3959242	1353460	0.799045	0.892178	-83.6982	0	0	0	0.0248909	0	492.625	392.853	592.397	436.503	49.3363	54.7389	0.870846	0.833297	53.7938	61.8553	56.6533	65.6895	65.3124	69.0361	63.7833	70.7105	73.2199	81.0815	112.472	106.921	87.4962	88.6077
Subject 72 OD	10	1	24.7	-2.25	-0.5	7	1	1	1	1	1409.28	611.105	1989.21	717.113	0.155623	0.433628	0.360502	2218801	345296	0.680539	0.826614	-89.3667	486.389	1989.21	811135	0.00222418	-163.264	729.584	492.625	561.219	305.552	55.0854	54.3174	0.768663	0.853027	64.2249	59.4378	71.6639	63.6761	58.9527	69.9398	60.5045	59.0985	63.7919	74.0619	112.83	103.624	89.2908	65.9532
Subject 72 OS	10	1	24.7	-2.5	-0.75	165	0	1	1	1	1365.63	579.926	1914.38	667.226	0.150954	0.424658	0.348534	2036276	307384	0.696387	0.850228	89.0848	561.219	1970.5	985300	0.0341606	-12.8091	654.755	505.097	623.576	274.373	72.5785	54.4453	0.9214	0.906237	67.063	58.2433	59.6606	60.0785	61.192	74.4297	66.7576	64.6349	66.9154	71.1037	113.336	101.878	92.5372	81.7989
Subject 73 OD	11	1	23.55	0.25	0	0	1	1	1	1	1683.66	904.185	1964.26	929.128	0.263274	0.537037	0.473016	2555893	672900	0.835111	0.929979	-90	199.544	841.828	148928	0.00212269	117.54	554.983	430.268	473.918	355.438	43.5757	47.8565	0.717155	0.837707	55.6061	54.1779	60.7619	57.1279	51.5906	60.6325	52.8028	51.3994	51.107	71.004	108.006	88.8872	76.9343	67.3423
Subject 73 OS	11	1	23.06	0.75	-0.5	171	0	1	1	1	1689.89	1028.9	1920.61	1010.19	0.322295	0.608856	0.525974	2578523	831044	0.876466	0.925539	87.6653	0	0	0	0.00148051	0	405.324	274.373	530.04	386.617	62.9336	52.3093	0.9309	0.96449	61.5403	53.592	57.8827	54.2352	54.6999	57.0581	58.0472	57.642	56.698	62.8676	99.6095	82.0499	73.1489	69.7169
Subject 74 OD	12	1	22.88	-0.5	-0.25	80	1	1	1	1	1714.83	841.828	2001.68	935.364	0.237923	0.490909	0.46729	2651393	630827	0.840516	0.891575	88.6892	0	0	0	0.000734652	0	611.105	511.332	455.211	374.146	39.2379	64.7899	0.837999	0.9287	44.7163	63.0169	46.8233	62.0526	68.6811	70.1768	74.333	70.4623	66.157	79.8859	116.451	111.871	93.3679	76.3205
Subject 74 OS	12	1	22.73	-0.25	0	0	0	1	1	1	1652.48	698.405	1770.96	698.405	0.168978	0.422642	0.394366	2318890	391841	0.912006	0.898011	-82.4231	0	0	0	0.00112321	0	523.804	611.105	573.69	336.731	60.5897	58.201	0.9822	0.9822	59.8395	56.809	52.3373	55.5076	59.8428	61.3854	59.575	63.0324	63.3318	75.0454	124.444	107.459	88.5324	77.6511
Subject 75 OD	10	0	24.39	0	0	0	1	1	1	1	1696.13	916.657	2007.92	972.779	0.265949	0.540441	0.484472	2656215	706419	0.820413	0.91813	77.4958	0	0	0	0.00203901	0	554.983	405.324	467.682	386.617	50.5241	59.8551	0.9502	0.932713	48.9808	62.3715	48.7807	64.1732	66.3662	83.9081	73.3672	69.4496	62.9358	77.2853	125	105.617	88.9362	82.3055
Subject 75 OS	10	0	24.02	0	0	0	0	1	1	1	1920.61	1240.92	2213.7	1128.67	0.338139	0.646104	0.509859	3296024	1114510	0.832096	0.862554	88.9942	249.43	2301	502468	0.00481783	48.4064	523.804	361.674	548.747	324.26	62.0856	52.1494	0.802756	0.850144	74.9221	57.6975	77.3406	61.3418	65.8777	74.8195	76.2452	78.1668	70.8272	76.8175	118.007	90.6778	99.1591	78.524
Subject 76 OD	11	1	23.67	-0.5	-0.25	159	1	1	1	1	1833.31	1228.44	1883.2	1159.85	0.421343	0.670068	0.615894	2659909	1120740	0.877439	0.852579	59.441	424.032	2375.83	1182560	0.121634	114.87	374.146	299.317	324.26	286.845	47.8618	58.7313	0.879973	0.891596	50.9628	62.6676	54.3901	65.8721	61.1271	65.9055	64.1596	63.4489	58.5811	78.2948	109.682	109.862	94.1987	91.4571
Subject 76 OS	11	1	23.64	-2.25	-0.5	170	0	1	1	1	1827.08	979.015	1721.07	873.007	0.273241	0.535836	0.507246	2492977	681183	0.894729	0.862602	-8.29779	286.845	2207.46	836333	0.125202	67.1587	442.739	492.625	442.739	349.203	58.384	58.2487	0.997256	0.931581	58.4309	60.4224	58.5446	62.5267	60.3907	58.9539	63.1579	62.2413	61.3149	74.3595	107.754	88.5686	90.5698	83.6343
Subject 77 OD	11	1	22.21	0	-1	138	1	1	1	1	1658.71	723.348	1982.97	704.641	0.156786	0.43609	0.355346	2573857	403546	0.825352	0.939267	85.1454	0	0	0	0.00765465	0	598.633	467.682	673.462	480.154	50.2115	63.5573	0.989525	0.921718	50.3565	66.789	50.743	68.9553	66.5996	79.7776	76.8983	63.2678	67.8771	83.896	131.148	121.94	104.892	79.6355
Subject 77 OS	11	1	22.13	0	-0.75	1	0	1	1	1	1689.89	748.291	1989.21	773.234	0.174526	0.442804	0.388715	2650227	462534	0.835397	0.936298	-84.1152	0	0	0	0.0207359	0	554.983	486.389	660.991	461.446	58.4261	61.2419	0.86966	0.870606	63.3793	67.4102	67.1826	70.344	65.7424	80.8609	73.4472	67.4381	64.8628	77.609	134.298	104.704	94.9385	83.0831
Subject 78 OD	11	1	22.34	-0.75	-0.25	1	1	1	1	1	1520.98	635.82	1720.45	679.454	0.164729	0.418033	0.394928	2059025	339182	0.844514	0.915228	88.9868	0	0	0	0	0	542.317	361.545	492.449	529.85	61.0154	68.8427	0.911208	0.9722	63.1468	66.4982	66.9609	59.4131	74.7248	86.0279	79.4171	85.293	79.5995	87.1873	125.795	109.603	100.981	101.713
Subject 78 OS	11	1	22.33	-0.75	-0.25	172	0	1	1	1	1477.88	611.105	1764.72	654.755	0.153968	0.413502	0.371025	2085310	321071	0.841137	0.920198	-82.4324	0	0	0	0.00193722	0	523.804	467.682	604.869	392.853	63.3705	59.4744	0.886698	0.737743	67.1493	75.9718	71.4679	80.6167	72.5656	77.7431	74.474	76.4466	70.211	94.6945	131.923	110.797	102.737	112.816
Subject 79 OD	11	1	23.32	-2	-0.75	171	1	1	1	1	1858.26	879.242	2113.92	891.714	0.205996	0.473154	0.421829	3010416	620133	0.849802	0.917124	76.4561	199.544	991.486	211144	0.000229266	137.71	554.983	430.268	667.226	536.275	43.0377	55.0144	0.803076	0.929878	50.8941	57.0887	53.5911	59.1631	60.2079	68.3422	60.9111	61.4378	64.4693	79.0492	129.306	117.583	95.3884	68.9102
Subject 79 OS	11	1	23.18	-1.5	-1.5	1	0	1	1	1	1888.76	841.526	2200.44	991.131	0.206488	0.445545	0.450425	3234251	667833	0.833693	0.846029	-83.2692	0	0	0	0	0	536.083	511.149	654.52	536.083	49.8256	54.1395	0.834146	0.844969	54.8387	56.7263	59.7325	64.0728	59.412	64.7207	62.7144	61.291	63.4943	78.4972	109.916	104.103	95.4623	67.6122
Subject 80 OD	12	0	24.38	-1.5	-0.5	167	1	1	1	1	1303.27	604.869	1702.36	636.048	0.171207	0.464115	0.373626	1757239	300851	0.713526	0.911211	77.8676	274.373	1477.88	356923	0.0229419	172.004	473.918	436.503	573.69	286.845	55.0238	62.5111	0.982373	0.780303	55.6013	71.2463	56.0111	80.1113	65.1323	76.363	71.0511	71.0183	64.621	84.9752	113.142	99.5844	90.7282	85.6667
Subject 80 OS	12	0	23.59	-0.25	-0.75	175	0	1	1	1	1477.88	642.283	1789.66	717.113	0.178756	0.434599	0.400697	2054785	367305	0.778745	0.893553	-76.2554	0	0	0	0.000761877	0	498.861	461.446	592.397	349.203	0	59.8457	0	0.839042	81.4925	67.0905	81.4925	71.3262	64.1437	70.5305	68.6718	67.4013	70.7857	81.2417	98.751	105.643	98.8804	105.47
Subject 81 OD	12	1	23.51	-2.25	-3.75	6	1	1	1	1	1764.72	748.291	1777.19	729.584	0.175198	0.424028	0.410526	2439861	427460	0.892871	0.956166	47.1401	199.544	1677.42	364739	0.0117379	-168.102	455.211	461.446	604.869	561.219	59.2937	53.1504	0.902731	0.799462	61.6389	61.7129	65.6825	66.4827	57.5362	63.8078	57.7243	59.4206	58.2742	77.7281	122.966	107.562	88.8538	69.4804
Subject 81 OS	12	1	24.95	-0.75	-2.5	177	0	1	1	1	1297.04	492.625	1646.24	548.747	0.126994	0.379808	0.333333	1691719	214838	0.783335	0.885952	86.7436	823.12	2045.33	1674490	0.0171267	-14.6492	492.625	411.56	604.869	411.56	70.755	59.6486	0.710735	0.951505	87.4031	60.981	99.5518	62.6886	58.8047	68.0864	60.2753	61.7097	61.8712	78.1225	95.942	101.901	89.692	88.1321
Subject 82 OD	11	0	21.49	-3.25	-0.75	171	1	1	1	1	1546.47	848.064	1964.26	873.007	0.248783	0.548387	0.444444	2348715	584321	0.753846	0.899892	84.9246	274.373	1889.44	458101	0.00566501	151.355	523.804	330.495	561.219	361.674	43.5177	57.9076	0.815895	0.946939	52.6232	60.1748	53.3373	61.1524	60.4061	75.2051	66.5799	62.552	60.1309	69.1136	110.097	100.203	78.6458	72.8041
Subject 82 OS	11	0	25.67	-3.75	-1.25	10	0	1	1	1	1746.01	873.007	1982.97	935.364	0.242672	0.5	0.471698	2714231	658668	0.856803	0.911166	-79.0234	162.13	1839.55	258428	0.0228132	25.3993	523.804	367.91	523.804	498.861	54.879	49.3995	0.9251	0.796929	49.233	57.307	47.0822	61.9873	58.7351	66.2957	62.0351	61.2272	61.2525	69.4961	96.4347	83.7761	83.5667	73.5756
Subject 83 OD	11	1	25.34	0.25	0	0	1	1	1	1	1471.64	879.242	1864.49	916.657	0.306114	0.597458	0.491639	2088071	639187	0.746468	0.927679	80.9014	685.934	2138.87	1478940	0.0944925	178.391	467.682	311.788	486.389	261.902	49.1767	51.0418	0.91309	0.756914	52.2732	61.9799	53.8575	67.4341	56.4692	59.1315	60.3919	61.2101	57.7869	76.2555	107.057	99.1747	88.6109	79.2775
Subject 83 OS	11	1	25.06	0.25	0	0	0	1	1	1	1933.09	1153.62	1845.79	1022.66	0.35219	0.596774	0.554054	2678729	943421	0.788467	0.848593	-40.7232	511.332	2357.12	1623860	0.0624174	4.82941	386.617	399.089	411.56	299.317	44.5337	56.7988	0.75636	0.820769	55.741	63.5407	58.8791	69.2019	55.8292	51.9087	57.0517	56.5314	55.0608	73.5774	119.276	89.8067	71.4222	73
Subject 84 OD	11	1	22.71	-0.25	-0.5	2	1	1	1	1	1727.31	848.064	1852.02	742.056	0.199021	0.490975	0.400673	2429945	483609	0.858294	0.842632	66.8962	212.016	1053.84	213438	0.0267441	123.507	523.804	461.446	592.397	411.56	46.6335	65.217	0.961635	0.86436	47.3536	69.5454	48.4939	75.4512	67.2795	72.421	71.7273	69.5711	65.3067	90.3808	123.717	114.936	99.7398	83.965
Subject 84 OS	11	1	22.74	-1.25	-1.5	176	0	1	1	1	1782.79	972.43	1919.93	935.029	0.259149	0.545455	0.487013	2735057	708788	0.858706	0.894301	-76.0026	74.8023	311.676	18301.6	0.0277693	11.9721	492.449	467.515	504.916	342.844	55.4871	59.301	0.9078	0.858197	54.362	64.6456	52.6599	69.0995	66.0182	76.4735	71.3559	64.591	70.6823	82.9909	138.697	106.546	90.3302	87.8524
Subject 85 OD	11	0	26.34	-1.75	-0.25	68	1	1	1	1	1427.99	654.755	1689.89	629.812	0.170938	0.458515	0.372694	1881243	321577	0.787731	0.914615	-73.4524	548.747	1565.18	815063	0.0813605	-150.006	542.511	355.438	505.097	442.739	66.0552	64.7768	0.568181	0.920953	84.1279	68.1536	116.257	70.3367	67.389	69.7976	70.7332	69.9158	62.1568	83.9855	115.013	103.252	102.455	76.6435
Subject 85 OS	11	0	25.8	-0.75	0	0	0	1	1	1	1989.21	1085.02	1852.02	879.242	0.265991	0.545455	0.474747	2848617	757708	0.854001	0.784288	-25.359	199.544	1003.96	207722	0.0864972	-42.9582	511.332	392.853	461.446	486.389	46.7292	55.546	0.748796	0.791541	60.8381	64.7529	62.4058	70.1745	62.4114	73.8173	64.6325	68.2261	62.9317	76.9207	104.964	95.2709	91.7002	82.6896
Subject 86 OD	10	1	23.04	0	-0.25	74	1	1	1	1	1951.79	1072.55	2219.93	1166.09	0.294012	0.549521	0.525281	3430838	1008710	0.836629	0.888279	74.0442	174.601	2088.98	365827	0.0670696	134.708	517.568	436.503	536.275	417.796	65.4705	57.5614	0.939	0.861132	57.0304	63.2872	51.8098	66.8439	64.6444	77.7453	64.6036	63.4834	64.4569	79.6302	138.04	115.91	94.1775	78.232
Subject 86 OS	10	1	23.03	-0.75	0	0	0	1	1	1	1970.5	1103.73	2120.16	1028.9	0.275995	0.560127	0.485294	3336542	920868	0.909012	0.899488	85.6709	0	0	0	0.083095	0	530.04	448.975	554.983	411.56	48.8119	54.2475	0.920152	0.745602	50.9827	64.1927	53.0477	72.7566	64.7237	74.6322	70.6151	70.8053	66.8629	81.3283	117.937	97.9033	87.8678	80.2492
Subject 87 OD	12	1	22.4	-4	-0.25	151	1	1	1	1	1702.36	860.535	1933.09	972.779	0.255685	0.505495	0.503226	2520430	644436	0.826122	0.810923	88.5441	461.446	1876.96	785160	0.0711319	-165.903	523.804	424.032	436.503	399.089	60.0913	52.8553	0.934342	0.898179	63.9561	54.4377	64.314	58.8472	58.9739	66.5919	60.2053	61.8695	59.5604	76.9886	105.826	89.669	84.2488	71.7058
Subject 87 OS	12	1	25.39	-0.75	-0.5	167	0	1	1	1	1534	735.82	2014.15	816.885	0.20234	0.479675	0.405573	2333200	472099	0.691453	0.887052	-83.703	598.633	2157.57	1214640	0.0524243	5.38931	654.755	498.861	554.983	299.317	49.0168	48.1767	0.789749	0.793557	59.4564	57.3507	62.0663	60.7098	52.9111	61.3855	53.7534	53.8234	53.6734	71.3038	107.146	94.291	78.689	68.9482
Subject 88 OD	11	0	24.31	-1	-0.25	126	1	1	1	1	1565.18	667.226	1970.5	735.82	0.15843	0.426295	0.373418	2422479	383792	0.747213	0.852793	82.3413	187.073	1228.44	179103	0.00704348	-172.463	667.226	455.211	548.747	417.796	52.5083	52.1245	0.9179	0.857383	52.037	58.6481	51.3302	60.7949	61.7397	75.3122	65.5845	66.3622	60.6401	73.4164	118.975	98.002	83.6331	65.6777
Subject 88 OS	11	0	24.54	-1	0	0	0	1	1	1	1602.59	480.154	1802.14	492.625	0.0869451	0.299611	0.273356	2210674	192207	0.820069	0.858169	-70.4499	261.902	1328.22	280787	0.00597646	22.3642	679.698	417.796	692.17	660.991	47.7456	48.4686	0.954578	0.739805	49.5248	60.5706	50.0175	65.5155	53.7798	60.0591	54.1033	53.9421	54.9937	75.8522	110.745	101.792	90.1279	77.8623
Subject 89 OD	11	0	24.97	-1	-0.5	151	1	1	1	1	1427.99	592.397	1739.78	642.283	0.155167	0.414847	0.369176	1931871	299762	0.789222	0.829319	72.3226	261.902	1627.53	366139	0.00435485	153.4	486.389	336.731	623.576	498.861	41.0186	54.5627	0.78913	0.840268	51.3472	61.0053	51.9796	64.935	56.859	63.1775	55.4896	62.8047	57.456	76.8757	123.269	94.0996	84.6638	72.7931
Subject 89 OS	11	0	25.16	0	-0.5	18	0	1	1	1	1515.29	467.682	1633.77	498.861	0.0962489	0.308642	0.305344	1903251	183186	0.860505	0.913008	-65.9621	0	0	0	0.00132647	0	554.983	424.032	636.048	604.869	0	50.8436	0	0.839714	63.8053	56.1372	63.8053	60.5486	55.2812	68.0616	57.5229	55.5614	53.2012	76.7562	109.495	105.348	90.1894	93.7114
Subject 90 OD	11	1	24.61	-1	-0.25	97	1	1	1	1	1378.1	592.397	1746.01	717.113	0.177439	0.429864	0.410714	1896252	336469	0.76083	0.809574	-81.8249	461.446	1758.48	740054	0.00692162	179.939	542.511	505.097	505.097	274.373	50.4406	55.6182	0.826214	0.972742	55.6765	56.3763	61.0502	57.1768	62.8689	76.5137	69.4898	70.5509	59.3159	76.1359	108.312	104.082	93.8313	81.864
Subject 90 OS	11	1	24.88	-1	-0.25	177	0	1	1	1	1371.87	517.568	1627.53	629.812	0.14754	0.377273	0.386973	1773454	261655	0.809594	0.812628	-86.2198	0	0	0	0.00957012	0	498.861	361.674	530.04	486.389	51.05	50.9338	0.746612	0.790505	65.6805	60.7398	68.3756	64.4319	57.971	69.3137	59.6795	60.465	54.7632	72.5331	102.64	93.9377	87.767	72.6382
Subject 91 OD	12	0	23.3	-6.25	-0.25	171	1	1	1	1	1813.96	1041	2007.2	1041	0.306017	0.573883	0.518634	2794236	855084	0.855415	0.868275	66.2263	187.006	1159.44	213091	0.0195578	-26.9129	511.149	386.479	436.347	386.479	73.1837	56.9154	0.9052	0.862529	62.3495	63.0163	54.6557	65.9867	64.5645	78.3202	76.5745	66.5516	63.0192	76.6995	125.22	96.7809	94.1147	94.9401
Subject 91 OS	12	0	23.91	-6	-0.5	179	0	1	1	1	1801.49	1034.77	1938.63	922.562	0.281557	0.574394	0.475884	2667679	751103	0.891661	0.861005	-72.2221	199.473	1782.79	329273	0.0291786	137.149	579.718	405.179	430.113	355.311	58.9655	59.4751	0.9957	0.893167	58.6502	62.5467	57.8047	66.589	61.9007	75.9247	64.4208	61.1186	63.687	84.7548	122.248	106.925	102.286	96.0303
Subject 92 OD	11	1	24.03	-0.25	-0.5	176	1	1	1	1	1627.53	660.991	1876.96	679.698	0.145173	0.40613	0.362126	2424851	352023	0.835204	0.91723	-86.9083	411.56	2088.98	792626	0.0426953	147.829	636.048	417.796	579.926	548.747	66.7899	57.1322	0.9293	0.937043	59.2868	59.0793	52.3196	60.9708	65.4632	67.9627	65.155	68.6786	67.7384	86.6192	98.0316	90.8364	93.1961	99.6799
Subject 92 OS	11	1	24	-1	-0.5	170	0	1	1	1	1770.96	947.836	1827.08	735.82	0.215959	0.535211	0.40273	2533028	547030	0.831119	0.757009	-49.2745	324.26	1770.96	499980	0.0315524	40.5095	573.69	355.438	492.625	467.682	67.5584	52.9249	0.9293	0.9293	61.2762	51.2885	57.9638	50.4703	61.6393	62.2078	71.6359	69.1391	63.713	73.1381	106.321	99.8158	90.5862	69.6945
Subject 93 OD	11	0	24.31	-5	-0.25	163	1	1	1	1	1658.71	823.12	2101.45	935.364	0.227051	0.496241	0.445104	2704199	613990	0.768959	0.839017	89.0657	0	0	0	9.47127e-05	0	548.747	342.967	636.048	492.625	42.9946	56.4327	0.916079	0.715192	43.3097	65.376	46.9332	78.9057	60.4687	61.7918	63.301	65.4983	64.1007	88.9831	112.019	108.123	96.0567	76.9217
Subject 93 OS	11	0	24.71	-5.25	-0.75	10	0	1	1	1	1795.9	1085.02	2088.98	1003.96	0.303149	0.604167	0.480597	2852194	864641	0.823019	0.907805	77.6643	224.487	1864.49	411206	0.0053381	-31.361	586.162	399.089	467.682	318.024	45.5858	54.8511	0.711642	0.817136	62.2551	63.2322	64.0572	67.1261	61.8951	76.279	67.3598	66.0999	58.1753	79.3324	122.923	109.532	115.037	73.1364
Subject 94 OD	11	1	23.77	-7.5	-0.75	31	1	1	1	1	1652.48	829.356	1733.54	760.763	0.226768	0.501887	0.438849	2185088	495508	0.864826	0.880948	62.824	0	0	0	0.000357686	0	530.04	324.26	442.739	480.154	0	54.7111	0	0.877904	57.5826	58.1151	57.5826	62.3201	61.7857	82.2969	65.728	65.627	63.4136	76.4894	111.224	91.1969	91.9297	84.5986
Subject 94 OS	11	1	23.02	-7	-0.75	121	0	1	1	1	1565.18	642.283	1789.66	611.105	0.13891	0.410359	0.341463	2223467	308861	0.844655	0.952756	-80.6183	162.13	1390.57	185947	0.000209671	29.3469	579.926	367.91	617.34	561.219	56.4242	55.2444	0.840859	0.857328	62.7861	60.2167	67.1031	64.4379	61.5444	64.3393	67.2715	69.3823	65.2227	80.1066	119.29	111.388	105.012	82.7943
Subject 95 OD	11	0	24.14	-0.5	-0.25	80	1	1	1	1	1683.66	891.714	2138.87	972.779	0.244912	0.52963	0.45481	2840879	695764	0.781143	0.899394	89.1129	261.902	1721.07	362756	0.0148228	177.614	586.162	336.731	592.397	448.975	46.6232	50.3781	0.822485	0.939322	50.8683	52.2764	56.6858	53.6323	55.9525	64.5755	56.4506	59.7164	57.8301	75.9271	125.851	111.124	80.9798	76.4387
Subject 95 OS	11	0	24.18	1	-1	166	0	1	1	1	1621.3	773.234	2138.87	766.999	0.168372	0.476923	0.358601	2733012	460162	0.755564	0.91016	83.8751	274.373	1920.61	476960	0.0243047	0.703255	704.641	461.446	667.226	392.853	54.1221	47.1616	0.723135	0.787393	66.691	56.5278	74.8437	59.8958	55.0817	60.8224	56.3129	57.144	57.2334	74.1857	101.389	104.115	86.0023	63.3921
Subject 96 OD	11	1	25.68	-0.25	-1.25	175	1	1	1	1	1646.24	698.405	1895.67	760.763	0.175868	0.424242	0.401316	2429906	427343	0.835877	0.890035	79.9057	473.918	2051.57	1017570	0.061445	170.798	486.389	536.275	648.519	424.032	63.1075	52.8555	0.733554	0.95609	75.8711	54.1592	86.0299	55.2829	58.3414	65.5551	60.8185	59.1061	59.3469	73.7715	96.8454	94.5996	89.9069	76.1911
Subject 96 OS	11	1	25.45	0.5	-1.25	177	0	1	1	1	1845.79	972.779	1870.73	985.25	0.278746	0.527027	0.526667	2681024	747325	0.944995	0.904522	68.2901	336.731	1970.5	712174	0.0452511	-62.9811	367.91	486.389	505.097	392.853	65.364	60.1675	0.81642	0.99221	74.8743	60.3569	80.0617	60.6399	63.454	70.9576	72.0831	63.9517	65.0669	78.1031	99.9489	96.9168	94.0426	77.1432
Subject 97 OD	10	1	22.05	-0.25	-0.25	9	1	1	1	1	1552.7	636.048	1970.5	698.405	0.147255	0.409639	0.35443	2373407	349496	0.731934	0.879859	-75.39	311.788	1689.89	530465	0	-130.951	586.162	442.739	636.048	486.389	68.7245	61.8427	0.578159	0.847318	88.2609	68.5701	118.868	72.9864	70.3383	74.2612	74.2383	78.268	74.3181	87.3586	123.655	106.939	93.4926	94.3774
Subject 97 OS	10	1	23.52	-0.5	-0.75	19	0	1	1	1	1290.34	536.083	1782.79	635.82	0.148576	0.415459	0.356643	1811351	269123	0.714782	0.81469	-88.1192	448.814	1876.29	722466	0.00385138	11.1299	504.916	405.179	629.586	361.545	61.5048	63.1179	0.977999	0.9524	62.0978	65.1789	62.8884	66.2724	68.5403	77.206	74.6024	76.6617	72.6261	78.2995	119.725	115.293	111.313	82.9794
Subject 98 OD	12	0	25.93	-2.75	-0.5	67	1	1	1	1	1284.57	561.219	1933.09	673.462	0.155287	0.436893	0.348387	1980204	307500	0.648432	0.850132	84.5764	411.56	1758.48	572189	0.00255575	172.057	667.226	467.682	611.105	249.43	43.3745	50.4767	0	0.770241	43.3745	59.5026	0	65.5337	58.0433	67.3193	60.0752	58.9428	58.9778	77.5476	115.53	97.1939	80.7909	70.33
Subject 98 OS	12	0	25.84	-2	-0.5	157	0	1	1	1	1309.51	505.097	1908.14	642.283	0.137297	0.385714	0.336601	1931248	265155	0.631862	0.808114	-88.9455	374.146	1827.08	604813	0.0104489	-31.3872	648.519	530.04	636.048	268.138	0	54.9849	0	0.813236	98.944	62.9833	98.944	67.6125	62.9721	71.4935	70.6151	73.4492	71.9189	75.3664	100.89	96.5964	74.2822	78.1288
Subject 99 OD	12	1	22.07	-1.5	-0.5	3	1	1	1	1	1652.48	704.641	1746.01	667.226	0.163921	0.426415	0.382143	2239799	367150	0.824439	0.91905	69.0844	374.146	2095.22	705641	0.00648541	134.813	480.154	405.324	611.105	523.804	58.7762	75.7248	0.928143	0.910665	61.2621	79.7247	63.3267	83.1533	74.3974	75.9853	73.1874	73.8454	84.3706	86.7851	110.226	92.3419	97.0692	90.5259
Subject 99 OS	12	1	23.25	-1.25	-0.5	160	0	1	1	1	1509.05	367.91	1602.59	392.853	0.0615375	0.243802	0.245136	1855851	114204	0.869327	0.844851	-56.3024	448.975	1852.02	855697	0.00700768	21.9242	498.861	579.926	698.405	592.397	48.2478	55.9007	0.887622	0.799362	51.7679	65.0497	54.3562	69.9317	63.6685	77.9736	68.0928	68.9131	64.5893	79.7368	106.883	99.1681	90.5678	88.1896
Subject 100 OD	12	0	27.01	-2.5	-1	175	1	1	1	1	1633.77	991.486	1814.61	941.6	0.321638	0.60687	0.5189	2290854	736827	0.844189	0.825807	72.3602	523.804	1989.21	1146280	0.0204641	-174.436	442.739	299.317	417.796	355.438	61.835	53.713	0.934372	0.959451	65.5025	54.8937	66.1781	55.9831	55.8086	57.9855	56.4905	55.6112	60.6285	64.7397	94.8139	92.4376	83.7686	56.9482
Subject 100 OS	12	0	26.03	-1	-1.25	172	0	1	1	1	1895.67	1153.62	1764.72	885.478	0.315476	0.608553	0.501767	2601349	820662	0.862222	0.750636	11.7018	349.203	2219.93	1034290	0.0386744	39.734	448.975	405.324	405.324	361.674	56.6997	52.0453	0.9384	0.760003	55.689	61.5846	53.9812	68.4804	56.4352	57.9472	60.8614	60.7998	57.9864	74.5872	110.908	97.6879	89.6855	72.7632
Subject 101 OD	11	1	24.16	-2	-0.5	172	1	1	1	1	1571.41	791.942	1858.26	841.828	0.232309	0.503968	0.45302	2296337	533459	0.838844	0.856799	-87.8184	0	0	0	0.00510081	0	511.332	268.138	530.04	511.332	49.7326	60.6188	0.895817	0.936161	51.4678	63.2858	55.5165	64.7526	65.8894	74.1449	66.9414	67.9005	80.6872	76.1962	113.452	96.719	88.4023	76.0078
Subject 101 OS	11	1	24.02	-2.25	0	0	0	1	1	1	1583.88	579.926	1883.2	685.934	0.132028	0.366142	0.364238	2347898	309989	0.821441	0.826224	-81.2885	0	0	0	0.00185734	0	567.454	436.503	654.755	573.69	0	58.8389	0	0.859209	74.6476	65.3755	74.6476	68.4803	67.7301	73.2848	72.9931	70.2044	72.3878	81.8467	126.493	116.505	109.014	94.9216
Subject 102 OD	11	1	23.63	0.5	-0.5	162	1	1	1	1	1708.6	879.242	1945.56	885.478	0.232422	0.514599	0.455128	2608581	606291	0.728706	0.917697	71.5652	386.617	1733.54	545164	0.00297669	-177.497	480.154	523.804	623.576	274.373	53.5788	64.3818	0.9824	0.997248	49.3297	64.4917	48.1064	64.5595	61.1794	62.9784	60.1877	59.1944	58.936	80.1422	116.056	111.245	100.493	82.2457
Subject 102 OS	11	1	22.17	-0.5	-1.25	39	0	1	1	1	1988.5	1240.47	1951.09	984.897	0.313425	0.623824	0.504792	3089703	968391	0.942949	0.768435	-26.1022	0	0	0	0.00011985	0	504.916	398.946	467.515	342.844	51.9104	58.0518	0	0.866284	51.9104	62.7801	0	67.0125	62.6893	62.5637	64.9112	68.0995	67.5861	86.1639	114.939	117.325	97.8078	96.2701
Subject 103 OD	12	1	23.9	-0.75	-2.5	177	1	1	1	1	1708.6	704.641	1814.61	698.405	0.164479	0.412409	0.38488	2373329	390364	0.875335	0.903924	64.5364	311.788	1951.79	658824	0.0586475	153.335	523.804	442.739	604.869	542.511	59.2415	50.8346	0.9864	0.79922	58.6106	57.0869	54.7466	63.6053	54.9598	61.7719	56.1837	56.5477	62.6371	78.4146	126.279	106.801	102.38	97.8554
Subject 103 OS	12	1	23.64	-0.5	-1.5	170	0	1	1	1	1590.12	611.105	1683.66	617.34	0.142798	0.384314	0.366667	2070067	295602	0.859122	0.909938	-55.4775	486.389	1951.79	988372	0.0387713	27.8675	492.625	486.389	554.983	498.861	62.6796	56.4918	0.946	0.936007	53.0503	58.9582	48.5257	60.3541	58.8078	64.4606	60.1068	65.0495	59.9492	70.9764	104.871	99.6522	87.7156	86.4263
Subject 104 OD	12	1	24.88	-4	-1.5	167	1	1	1	1	1409.28	611.105	1914.38	748.291	0.176106	0.433628	0.390879	2118167	373021	0.69481	0.816859	-89.6442	810.649	2163.81	1553790	0.0214108	-165.242	517.568	710.877	592.397	81.0649	53.9885	55.4114	0.627188	0.845027	65.4109	60.1537	86.0802	65.5735	57.7991	64.6571	62.8449	58.5928	59.1503	78.1538	107.776	99.2823	93.4665	84.6586
Subject 104 OS	12	1	24.73	-4.75	-1.5	168	0	1	1	1	1253.39	286.845	1733.54	399.089	0.0537081	0.228856	0.230216	1686197	90562.5	0.615292	0.728402	73.568	873.007	2294.76	1866860	0.00766346	-49.9999	586.162	530.04	760.763	386.617	72.0653	55.8291	0.9361	0.981718	65.0623	56.4776	62.6551	56.8688	59.4345	64.8318	63.4829	62.6117	64.6723	70.6108	103.656	93.4006	86.3031	72.1709
Subject 105 OD	11	1	23.49	-0.5	-0.25	15	1	1	1	1	1658.71	816.885	1976.74	841.828	0.218685	0.492481	0.425868	2561725	560212	0.796429	0.934694	-78.3858	448.975	2375.83	1210480	0.0389813	-125.048	548.747	455.211	586.162	386.617	55.2588	57.2079	0.989001	0.891491	55.4878	61.159	55.8734	64.1711	59.1779	63.0618	61.7426	58.2149	65.9132	77.3984	112.64	110.425	107.491	91.1368
Subject 105 OS	11	1	23.97	1	-1.25	137	0	1	1	1	1608.83	904.185	2132.63	1047.61	0.280253	0.562016	0.491228	2681179	751408	0.753333	0.83928	-89.429	448.975	2375.83	1140180	0.0714812	-45.3233	598.633	392.853	511.332	311.788	68.5041	54.2899	0.9233	0.784425	65.8024	64.3407	60.7594	69.2099	61.8265	73.8696	65.3901	61.4682	70.5314	83.7821	107.079	105.687	114.126	87.7009
Subject 106 OD	11	0	23.37	0.5	-0.25	91	1	1	1	1	1602.59	704.641	1702.36	567.454	0.146125	0.439689	0.333333	2126722	310767	0.896268	0.727525	-89.5712	611.105	2120.16	1349030	0.0212912	-154.746	561.219	330.495	636.048	548.747	74.6643	65.7609	0.978199	0.885432	75.7182	70.813	76.3284	74.2698	67.2391	71.825	81.7641	82.2533	77.2032	81.4492	112.352	95.3105	94.0439	97.0235
Subject 106 OS	11	0	24.07	0.5	-0.25	155	0	1	1	1	1758.48	823.12	1795.9	710.877	0.190704	0.468085	0.395833	2410114	459617	0.758612	0.868988	43.0667	848.064	2076.51	1625420	0.0523626	-46.6378	505.097	424.032	505.097	511.332	0	45.2941	0	0.873098	42.999	49.2441	42.999	51.8775	51.8284	58.407	57.5492	62.8018	55.0452	64.0094	138.527	114.267	59.9918	52.2044
Subject 107 OD	11	1	23.67	-3.75	-0.25	168	1	1	1	1	1340.69	561.219	1764.72	636.048	0.150771	0.418605	0.360424	1864911	281175	0.721272	0.863012	88.6907	224.487	1565.18	299840	0.0598781	175.994	579.926	405.324	561.219	361.674	50.4616	59.565	0.786021	0.869128	56.2163	65.1252	64.1987	68.5343	64.3958	75.0733	68.3167	68.5997	67.1808	82.3161	119.653	124.501	105.369	89.7112
Subject 107 OS	11	1	23.82	-4.5	-0.5	175	0	1	1	1	1465.4	542.511	1640.01	611.105	0.137305	0.370213	0.372624	1883848	258661	0.863925	0.857354	-80.7862	361.674	1945.56	801336	0.0561959	-112.606	473.918	492.625	548.747	436.503	56.0541	52.7581	0.968683	0.828015	57.3541	59.7248	57.8663	63.7164	60.5469	74.6084	66.6663	64.3445	62.7916	80.5967	130.31	119.055	86.5558	101.204
Subject 108 OD	12	0	24.84	-2.5	-1	175	1	1	1	1	1546.47	766.999	1783.43	779.47	0.213677	0.495968	0.437063	2184116	466694	0.839393	0.803359	77.2641	187.073	1328.22	218338	0.0115095	151.231	498.861	424.032	505.097	380.381	52.5253	59.4357	0.612697	0.9943	75.918	57.9574	85.7279	56.3355	62.1801	69.0273	65.7242	65.6538	62.4756	82.7928	108.614	99.3051	95.6648	93.381
Subject 108 OS	12	0	24.49	-1	-1.25	172	0	1	1	1	1689.29	797.891	1851.36	804.125	0.202742	0.472325	0.434343	2505529	507976	0.891485	0.914942	-84.1843	0	0	0	0.00346155	0	436.347	386.479	610.886	517.383	53.9642	55.3956	0.881441	0.711343	60.1858	67.2986	61.2227	77.8747	61.3998	75.4323	66.6833	62.8926	63.1322	84.7646	106.695	98.5319	93.2123	90.5977
Subject 109 OD	12	1	25.73	-1.25	-0.25	1	1	1	1	1	1976.74	1134.91	2325.94	1265.86	0.320205	0.574132	0.544236	3604613	1154220	0.799824	0.873806	81.6897	286.845	1664.95	381887	0.13946	-167.199	573.69	517.568	511.332	324.26	99.0188	55.8661	0.9267	0.892894	67.677	60.0948	55.9238	62.5675	61.7166	68.0669	62.3087	62.5715	60.7709	74.5783	137.983	124.949	99.5806	70.43
Subject 109 OS	12	1	25.28	0	-1.25	173	0	1	1	1	2125.63	1203.07	2144.33	1165.67	0.30425	0.565982	0.543605	3632300	1105130	0.941179	0.933086	25.817	0	0	0	0.0993967	0	498.682	448.814	479.982	492.449	70.2298	53.2294	0.9839	0.849151	58.2154	58.0945	54.9572	62.6855	57.3017	59.2482	62.0522	58.4521	59.701	73.4355	151.009	129.564	98.4803	67.2567
Subject 110 OD	12	0	24.36	-2.5	-0.75	174	1	1	1	1	1521.53	679.698	1658.71	742.056	0.202339	0.446721	0.447368	1981915	401018	0.871275	0.8751	-77.434	324.26	1795.9	601430	0.0377983	176.642	430.268	424.032	480.154	411.56	57.1066	58.9832	0.927	0.85493	54.9635	65.7645	53.1395	68.9919	59.7408	67.7234	55.8779	60.3523	59.4766	79.4445	120.818	100.215	93.5489	81.372
Subject 110 OS	12	0	23.69	-0.25	-1.75	170	0	1	1	1	1651.88	829.059	1789.02	754.257	0.210234	0.501887	0.421603	2321425	488042	0.843838	0.763502	-60.6166	224.407	1128.27	255756	0.02498	47.5761	448.814	330.377	604.652	517.383	61.0399	53.0544	0.927	0.781525	59.9236	61.3454	59.6275	67.8857	56.988	64.1962	59.3716	61.3749	59.0478	79.6053	117.657	98.8746	90.0406	77.937
Subject 111 OD	12	1	24.62	-7.25	-0.25	74	1	1	1	1	1577.65	617.34	1789.66	629.812	0.144897	0.391304	0.351916	2085699	302212	0.830274	0.924637	-83.0099	286.845	1795.9	560173	0	-147.115	592.397	405.324	573.69	554.983	53.1174	52.2233	0.899349	0.838835	55.6737	58.2222	59.0621	62.257	55.5243	62.8102	57.8627	56.397	62.7513	71.9192	129.448	112.977	95.5532	80.858
Subject 111 OS	12	1	24.11	-7.25	-0.5	150	0	1	1	1	1651.88	741.79	1789.02	698.155	0.179713	0.449057	0.390244	2324106	417672	0.898362	0.915655	85.432	211.94	1620.72	376290	0.000215866	-16.5377	517.383	417.646	579.718	492.449	49.7611	52.5027	0.863566	0.9604	51.7722	51.8615	57.6227	51.4104	56.5008	63.244	65.8336	57.0752	61.2691	66.0528	117.288	95.7368	95.6982	74.0966
Subject 112 OD	11	0	24.67	0.25	-0.25	31	1	1	1	1	1976.74	1072.55	2113.92	960.307	0.252036	0.542587	0.454277	3217555	810941	0.893879	0.873415	-78.586	324.26	1746.01	438464	0.0720531	-161.673	617.34	505.097	530.04	392.853	54.7354	57.5369	0.819308	0.824201	59.7347	64.4229	66.8069	69.8093	63.4847	67.4028	64.6339	70.5073	68.0039	80.214	121.381	107.489	96.6115	74.8261
Subject 112 OS	11	0	24.78	-0.5	-0.5	164	0	1	1	1	1721.07	654.755	1995.44	710.877	0.135652	0.380435	0.35625	2699960	366255	0.796252	0.927519	-75.3655	336.731	1565.18	445969	0.0870247	-3.79117	667.226	480.154	617.34	548.747	59.0916	56.6842	0.9641	0.732359	58.7447	69.7015	57.9954	77.3995	63.7811	69.3445	67.8516	65.5826	64.1093	83.1118	105.938	95.9363	96.1674	73.5775
Subject 113 OD	12	1	26.05	-1	-0.25	158	1	1	1	1	1172.32	367.91	1434.23	411.56	0.0861984	0.31383	0.286957	1337984	115332	0.793188	0.883326	-77.2419	561.219	1721.07	866390	0.10189	159.133	548.747	411.56	461.446	392.853	38.694	61.0444	0.617528	0.859187	62.4907	66.0197	62.6595	71.0491	65.4519	73.6484	69.3832	71.0489	67.3193	79.6746	99.3653	101.517	91.3686	86.6541
Subject 113 OS	12	1	26.1	-1.5	-0.5	19	0	1	1	1	1358.91	604.652	1683.05	698.155	0.189337	0.444954	0.414815	1762275	333664	0.761435	0.846553	83.653	461.281	1701.75	714927	0.101108	3.89127	504.916	486.215	498.682	268.042	0	65.696	0	0.96791	65.9003	66.9319	65.9003	67.874	65.3078	78.0473	69.0565	65.6296	63.0775	76.0622	111.206	96.6422	88.1967	84.9611
Subject 114 OD	12	0	25.51	-0.5	-0.25	127	1	1	1	1	1427.99	517.568	1683.66	567.454	0.118066	0.362445	0.337037	1930626	227942	0.855169	0.841676	-85.1299	586.162	1858.26	1064510	0.0636157	-179.613	530.04	392.853	642.283	554.983	56.8703	57.5496	0.954745	0.983654	58.1252	57.9637	59.566	58.5059	63.5393	62.582	70.4429	70.7761	69.7702	80.5167	100.48	97.5022	97.8299	86.7521
Subject 114 OS	12	0	25.49	0.25	-0.5	178	0	1	1	1	1396.81	530.04	1490.35	523.804	0.136142	0.379464	0.351464	1648595	224443	0.848189	0.903058	-74.1701	424.032	1677.42	631682	0.0408354	1.00333	461.446	467.682	498.861	411.56	0	0	0	0	50.3164	59.539	50.3164	59.539	68.7503	58.3291	68.4071	79.8871	73.0968	69.5095	114.429	94.3497	82.0596	74.9283
Subject 115 OD	11	0	24.27	-3.5	-0.5	170	1	1	1	1	1427.99	554.983	1515.29	567.454	0.145865	0.388646	0.374486	1732236	252673	0.836615	0.946005	63.7686	0	0	0	0.00235372	0	467.682	330.495	511.332	523.804	0	60.0001	0	0.951898	52.5579	62.1581	52.5579	63.032	63.7794	77.2461	69.9198	64.9461	66.1366	80.789	124.491	102.375	99.9485	92.8579
Subject 115 OS	11	0	23.7	-3	-0.5	21	0	1	1	1	1490.35	554.983	1546.47	536.275	0.128629	0.372385	0.346774	1842825	237041	0.913092	0.902902	-58.7059	0	0	0	0.0217098	0	461.446	480.154	554.983	467.682	40.2619	56.504	0.781543	0.807113	50.2453	65.1068	51.5159	70.0076	60.3003	75.884	66.9818	60.5866	65.3156	82.4802	139.23	101.347	89.9197	82.1684
Subject 116 OD	11	1	23.82	-3	-0.75	1	1	1	1	1	1509.05	536.275	1933.09	642.283	0.11752	0.355372	0.332258	2274445	267294	0.744031	0.83063	-84.1214	374.146	1621.3	561573	7.67528e-05	-177.158	636.048	604.869	673.462	361.674	0	56.2488	0	0.838592	61.0737	62.0357	61.0737	67.0752	61.3007	73.7142	72.2657	69.5724	62.6736	77.2592	108.015	106.059	95.7023	73.1341
Subject 116 OS	11	1	23.76	-2.5	-1	167	0	1	1	1	1496.05	498.682	1820.19	598.419	0.112112	0.333333	0.328767	2101379	235589	0.772766	0.839413	84.3377	336.61	1776.56	530707	0.000270753	-49.6502	598.419	529.85	592.185	455.047	0	60.165	0	0.9818	55.2638	57.7757	55.2638	55.3153	61.951	70.9555	66.117	66.7105	63.3987	74.0447	116.191	106.682	79.6421	74.3118
Subject 117 OD	11	0	22.57	-1.5	-1.5	167	1	1	1	1	2126.39	1141.14	2088.98	997.722	0.264968	0.536657	0.477612	3405679	902398	0.931053	0.832535	40.7937	0	0	0	0.0838166	0	561.219	505.097	530.04	486.389	39.4906	55.2463	0.658923	0.777687	58.4363	65.9883	59.932	71.0392	60.8291	65.5212	65.4117	60.393	63.5081	82.7453	127.097	103.65	85.1403	75.4195
Subject 117 OS	11	0	22.61	-1	-1	6	0	1	1	1	2082	1115.8	2088.23	1053.47	0.279749	0.535928	0.504478	3334968	932953	0.901407	0.916329	-54.1867	0	0	0	0.0760627	0	529.85	498.682	492.449	442.58	63.419	55.9155	0.9378	0.833714	62.7913	64.3607	62.0067	67.068	61.0661	71.3981	63.0635	58.9657	59.2445	80.0422	116.404	112.684	103.083	77.4594
Subject 118 OD	11	0	24.56	-1.25	-0.25	173	1	1	1	1	1502.82	654.755	1945.56	779.47	0.176602	0.435685	0.400641	2263479	399735	0.741726	0.796936	-87.6262	286.845	1739.78	431970	0.0014464	167.855	573.69	430.268	598.633	424.032	0	51.6835	0	0.745489	45.2482	60.554	45.2482	69.3282	53.5162	64.8619	59.9729	50.2215	47.9313	74.2296	96.1082	87.2068	86.0402	68.9751
Subject 118 OS	11	0	24.44	-0.5	-0.5	175	0	1	1	1	1652.48	717.113	2014.15	823.12	0.179083	0.433962	0.408669	2600377	465683	0.790417	0.874301	-87.0443	174.601	218.252	85352	0.00417508	46.6366	523.804	430.268	654.755	517.568	0	51.225	0	0.761733	43.9479	54.4178	43.9479	67.248	56.1647	68.9496	58.7923	57.7564	58.5649	83.6278	119.033	102.351	85.0518	76.6028
Subject 119 OD	11	0	24.15	-1.5	-0.5	174	1	1	1	1	2026.62	1003.96	2145.1	929.128	0.223999	0.495385	0.43314	3270671	732627	0.868125	0.882239	66.5341	224.487	1527.76	302523	0.00839017	128.51	623.576	561.219	611.105	424.032	0	59.4797	0	0.9645	68.6409	56.8666	68.6409	47.9075	61.8146	65.5557	60.4792	58.8289	64.1394	87.0288	112.103	110.351	97.0571	79.6086
Subject 119 OS	11	0	24.04	-1.75	-0.75	158	0	1	1	1	1845.79	1028.9	2120.16	954.071	0.256591	0.557432	0.45	3014654	773534	0.824596	0.883303	-71.0127	212.016	1060.08	185286	0.00311744	48.6678	573.69	430.268	586.162	386.617	58.1994	54.5164	0.89962	0.947581	61.1783	56.5074	64.6933	57.5322	58.6996	63.2994	62.0634	60.5323	57.3867	77.8316	119.536	104.96	85.3193	88.4499
Subject 120 OD	12	0	25.62	-0.25	-1.5	168	1	1	1	1	1714.83	991.486	2213.7	1116.2	0.294655	0.578182	0.504225	2928214	862813	0.709112	0.793588	75.4809	311.788	1770.96	500719	0.0546761	122.39	511.332	380.381	573.69	336.731	54.497	52.2974	0.976628	0.803674	55.016	57.1058	55.8012	65.0728	58.3954	65.0104	66.1462	62.4443	61.909	74.7744	107.138	92.7832	86.9528	65.4693
Subject 120 OS	12	0	24.82	-3.5	-1.25	166	0	1	1	1	1714.22	891.394	2057.06	953.73	0.245613	0.52	0.463636	2779004	682560	0.804236	0.88972	88.9717	0	0	0	0.0408222	0	548.55	511.149	542.317	311.676	56.6099	58.1659	0.877378	0.737107	60.2507	67.386	64.5217	78.9111	60.1318	64.7896	60.6691	62.5169	61.1843	83.3944	117.971	95.0971	81.1601	75.9764
Subject 121 OD	12	0	22.92	-1.5	-0.5	167	1	1	1	1	1964.26	991.486	2107.69	916.657	0.2279	0.504762	0.434911	3174937	723567	0.880299	0.848293	88.9386	0	0	0	0.0123808	0	642.283	498.861	554.983	461.446	51.1949	61.9056	0.867904	0.9879	53.2386	61.0768	58.9868	60.3171	60.9877	61.004	62.5631	61.9287	58.9213	73.2079	116.953	96.5844	80.6144	78.2469
Subject 121 OS	12	0	22.96	-0.25	-0.75	175	0	1	1	1	1870.73	1016.43	2238.64	1159.85	0.28428	0.543333	0.518106	3271721	930084	0.782874	0.81973	-82.8093	149.658	1696.13	225959	0.00543371	13.8436	542.511	355.438	511.332	511.332	46.7402	68.9786	0.792762	0.9741	56.4651	65.2412	58.9586	62.7974	66.9976	81.552	78.3874	64.5605	62.6544	73.841	134.19	116.015	92.9825	67.3796
Subject 122 OD	11	0	23.25	-2.5	0	0	1	1	1	1	1615.06	841.828	1721.07	698.405	0.216947	0.521236	0.405797	2150830	466617	0.866748	0.786693	64.0289	0	0	0	0.00236894	0	486.389	461.446	567.454	311.788	0	62.684	0	0.9125	50.1785	55.6557	50.1785	53.4745	65.031	81.2207	69.0079	64.7176	66.9129	76.389	112.812	102.357	89.1678	87.4293
Subject 122 OS	11	0	23.1	-2.25	-0.5	160	0	1	1	1	1671.18	667.226	1664.95	592.397	0.146101	0.399254	0.355805	2186682	319477	0.951437	0.906726	-20.0699	361.674	1658.71	628144	0.000598326	42.8789	473.918	617.34	611.105	411.56	0	53.6371	0	0.78075	67.7752	63.1099	67.7752	68.6995	65.1817	84.2248	71.9471	73.0193	71.0037	84.9116	120.928	106.98	94.6943	87.8354
Subject 123 OD	12	1	24.26	-1.25	-1	51	1	1	1	1	1234.68	523.804	1895.67	723.348	0.163895	0.424242	0.381579	1840142	301590	0.624343	0.731838	88.4592	448.975	1845.79	716995	0.00302879	-160.18	573.69	367.91	586.162	336.731	56.207	52.8279	0.9732	0.840419	55.918	58.2699	54.5971	62.859	54.709	64.5299	55.0399	53.0673	59.5757	75.9976	116.738	120.035	103.306	83.0922
Subject 123 OS	12	1	23.28	-0.5	-0.5	154	0	1	1	1	1534	835.592	2064.04	1035.14	0.275889	0.544715	0.501511	2515414	693976	0.715134	0.801392	86.9925	249.43	1876.96	389042	0	-17.6676	573.69	405.324	455.211	293.081	50.4006	55.4471	0.842734	0.723975	54.8468	71.5246	59.8061	76.5871	59.0714	60.9373	58.5964	59.5877	64.3006	85.3924	111.905	109.069	95.9044	79.7644
Subject 124 OD	11	0	24.2	-1.25	-0.5	34	1	1	1	1	1845.79	698.405	2107.69	835.592	0.15136	0.378378	0.39645	3014499	456273	0.807277	0.833451	76.479	436.503	2138.87	833844	0.00184518	165.017	667.226	735.82	685.934	392.853	54.9835	55.7644	0.9103	0.845939	54.4813	61.4523	54.1298	65.92	59.8229	67.5526	63.5629	61.1675	59.7692	76.7944	119.644	108.994	94.5185	70.1325
Subject 124 OS	11	0	23.95	-1.75	-0.5	166	0	1	1	1	1664.95	598.633	1951.79	623.576	0.119762	0.359551	0.319489	2497138	299062	0.805962	0.867244	-70.8923	174.601	1321.98	165105	0	0.443216	642.283	511.332	679.698	542.511	54.1108	52.3541	0.9071	0.954191	51.9791	53.9418	49.4033	54.8675	57.2675	66.9656	63.2911	60.2655	64.3965	69.672	121.083	104.446	97.2628	70.9247
		In terms of gender, 0 represents male and 1 represents female
		In terms of ocular laterality, 1 represents the right eye, and 0 represents the left eye.
[truncated: 23 more columns]
