# Supplementary material for: Research on the correlation between retinal vascular parameters and axial length in children using an AI-based fundus image analysis system
Source: PLoS One. 2025 Jun 17;20(6):e0324352. doi: 10.1371/journal.pone.0324352 (PMC12173413; doi:10.1371/journal.pone.0324352)
Supplement: S2 File — (XLSX) [file pone.0324352.s002.xlsx]

## Sheet: 结果
			ITEM	r	p
	Axial length	23.36±1.13
正常组	动脉平均管径(单位：um)	62.65±3.92	Axial length VS Arterial Average Diameter	-0.021	0.918
	0.5-1.0PD间的平均动脉管径	70.71±7.00	Axial length VS Average arterial diameter between 0.5-1.0 PD	0.226	0.257
	1.0-1.5PD间的平均动脉管径	66.41±6.28	Axial length VS Average arterial diameter between 1.0-1.5 PD	0.085	0.672
	1.5-2.0PD间的平均动脉管径	64.09(61.21,69.04)	Axial length VS Average arterial diameter between 1.5-2.0 PD	0.079	0.695
	2.0-2.5PD间的平均动脉管径	65.13±6.04	Axial length VS Average arterial diameter between 2.0-2.5 PD	-0.166	0.408
	静脉平均管径(单位：um)	79.14±5.29	Axial length VS Venous Average Diameter	-0.208	0.298
	0.5-1.0PD间的平均静脉管径	118.25±9.59	Axial length VS Average venous diameter between 0.5-1.0 PD	0.080	0.693
	1.0-1.5PD间的平均静脉管径	105.40±9.21	Axial length VS Average venous diameter between 1.0-1.5 PD	0.059	0.769
	1.5-2.0PD间的平均静脉管径	92.88±8.00	Axial length VS Average venous diameter between 1.5-2.0 PD	0.032	0.873
	2.0-2.5PD间的平均静脉管径	81.44±8.84	Axial length VS Average venous diameter between 2.0-2.5 PD	-0.158	0.431
	动静脉管径值比	0.79±0.05	Axial length VS Arteriovenous Diameter Ratio	0.197	0.325
	0.5-1.0PD间的动静脉比	0.60±0.06	Axial length VS Arteriovenous ratio between 0.5-1.0 PD	0.160	0.425
	1.0-1.5PD间的动静脉比	0.63±0.08	Axial length VS Arteriovenous ratio between 1.0-1.5 PD	0.009	0.964
	1.5-2.0PD间的动静脉比	0.71±0.07	Axial length VS Arteriovenous ratio between 1.5-2.0 PD	-0.049	0.808
	2.0-2.5PD间的动静脉比	0.80±0.08	Axial length VS Arteriovenous ratio between 2.0-2.5 PD	0.008	0.968
	静脉平均弯曲度	0.00±0.00	Axial length VS Venous Average Tortuosity	0.073	0.718
	0.5-1.0PD间的静脉平均血管曲率	0.00±0.00	Axial length VS Venous Average Tortuosity (0.5-1.0PD)	0.348	0.075
	1.0-1.5PD间的静脉平均血管曲率	0.00±0.00	Axial length VS Venous Average Tortuosity (1.0-1.5PD)	-0.129	0.520
	1.5-2.0PD间的静脉平均血管曲率	0.00±0.00	Axial length VS Venous Average Tortuosity (1.5-2.0PD)	0.100	0.621
	2.0-2.5PD间的静脉平均血管曲率	0.00±0.00	Axial length VS Venous Average Tortuosity (2.0-2.5PD)	0.010	0.962
	动脉平均弯曲度	0.00±0.00	Axial length VS Arterial Average Tortuosity	-0.099	0.623
	0.5-1.0PD间的动脉平均血管曲率	0.00(0.00,0.00)	Axial length VS Arterial Average Tortuosity (0.5-1.0PD)	-0.159	0.427
	1.0-1.5PD间的动脉平均血管曲率	0.00(0.00,0.00)	Axial length VS Arterial Average Tortuosity (1.0-1.5PD)	-0.048	0.811
	1.5-2.0PD间的动脉平均血管曲率	0.00(0.00,0.00)	Axial length VS Arterial Average Tortuosity (1.5-2.0PD)	-0.034	0.868
	2.0-2.5PD间的动脉平均血管曲率	0.00±0.00	Axial length VS Arterial Average Tortuosity (2.0-2.5PD)	-0.012	0.953
	0.5-1.0PD间的平均血管曲率	0.00±0.00	Axial length VS Average Vessel Tortuosity (0.5-1.0PD)	0.182	0.363
	1.0-1.5PD间的平均血管曲率	0.00±0.00	Axial length VS Average Vessel Tortuosity (1.0-1.5PD)	-0.102	0.612
	1.5-2.0PD间的平均血管曲率	0.00±0.00	Axial length VS Average Vessel Tortuosity (1.5-2.0PD)	0.021	0.915
	2.0-2.5PD间的平均血管曲率	0.00±0.00	Axial length VS Average Vessel Tortuosity (2.0-2.5PD)	-0.005	0.978
	血管平均弯曲率	0.00±0.00	Axial length VS Average Vessel Tortuosity	-0.020	0.923
	血管平均管径(单位：um)	71.03±3.67	Axial length VS Average Vessel Diameter	-0.109	0.588
	血管分形维数	1.54±0.03	Axial length VS Fractal Dimension	0.083	0.681
	血管平均分支夹角	53.19±6.45	Axial length VS Average Branching Angle	0.059	0.772
	萎缩弧面积(单位:um2)	412761.00(0.00,545164.00)	Axial length VS Peripapillary Atrophy Area	0.218	0.274
	豹纹斑密度	0.01(0.00,0.02)	Axial length VS Fundus Tessellation Density	0.369	0.058
	Axial length	24.12±1.16
低度近视	动脉平均管径(单位：um)	62.65(58.34,65.84)	Axial length VS Arterial Average Diameter	-0.366	0.004
	0.5-1.0PD间的平均动脉管径	69.78±6.33	Axial length VS Average arterial diameter between 0.5-1.0 PD	-0.239	0.063
	1.0-1.5PD间的平均动脉管径	64.98±6.11	Axial length VS Average arterial diameter between 1.0-1.5 PD	-0.292	0.022
	1.5-2.0PD间的平均动脉管径	64.14±6.49	Axial length VS Average arterial diameter between 1.5-2.0 PD	-0.256	0.046
	2.0-2.5PD间的平均动脉管径	65.31(59.21,67.88)	Axial length VS Average arterial diameter between 2.0-2.5 PD	-0.297	0.020
	静脉平均管径(单位：um)	77.89(75.93,81.23)	Axial length VS Venous Average Diameter	-0.326	0.010
	0.5-1.0PD间的平均静脉管径	115.44±10.03	Axial length VS Average venous diameter between 0.5-1.0 PD	-0.290	0.024
	1.0-1.5PD间的平均静脉管径	104.80±9.26	Axial length VS Average venous diameter between 1.0-1.5 PD	-0.225	0.081
	1.5-2.0PD间的平均静脉管径	94.12±6.68	Axial length VS Average venous diameter between 1.5-2.0 PD	-0.043	0.741
	2.0-2.5PD间的平均静脉管径	79.64(76.19,86.75)	Axial length VS Average venous diameter between 2.0-2.5 PD	-0.354	0.005
	动静脉管径值比	0.78±0.04	Axial length VS Arteriovenous Diameter Ratio	-0.159	0.222
	0.5-1.0PD间的动静脉比	0.61±0.07	Axial length VS Arteriovenous ratio between 0.5-1.0 PD	0.043	0.741
	1.0-1.5PD间的动静脉比	0.62±0.08	Axial length VS Arteriovenous ratio between 1.0-1.5 PD	-0.054	0.677
	1.5-2.0PD间的动静脉比	0.68±0.08	Axial length VS Arteriovenous ratio between 1.5-2.0 PD	-0.200	0.123
	2.0-2.5PD间的动静脉比	0.79±0.09	Axial length VS Arteriovenous ratio between 2.0-2.5 PD	0.031	0.810
	静脉平均弯曲度	0.00±0.00	Axial length VS Venous Average Tortuosity	-0.272	0.034
	0.5-1.0PD间的静脉平均血管曲率	0.00±0.00	Axial length VS Venous Average Tortuosity (0.5-1.0PD)	-0.141	0.277
	1.0-1.5PD间的静脉平均血管曲率	0.00(0.00,0.00)	Axial length VS Venous Average Tortuosity (1.0-1.5PD)	-0.024	0.857
	1.5-2.0PD间的静脉平均血管曲率	0.00±0.00	Axial length VS Venous Average Tortuosity (1.5-2.0PD)	-0.292	0.023
	2.0-2.5PD间的静脉平均血管曲率	0.00(0.00,0.00)	Axial length VS Venous Average Tortuosity (2.0-2.5PD)	-0.085	0.516
	动脉平均弯曲度	0.00(0.00,0.00)	Axial length VS Arterial Average Tortuosity	-0.316	0.013
	0.5-1.0PD间的动脉平均血管曲率	0.00(0.00,0.00)	Axial length VS Arterial Average Tortuosity (0.5-1.0PD)	-0.209	0.106
	1.0-1.5PD间的动脉平均血管曲率	0.00(0.00,0.00)	Axial length VS Arterial Average Tortuosity (1.0-1.5PD)	-0.234	0.069
	1.5-2.0PD间的动脉平均血管曲率	0.00(0.00,0.00)	Axial length VS Arterial Average Tortuosity (1.5-2.0PD)	-0.380	0.003
	2.0-2.5PD间的动脉平均血管曲率	0.00(0.00,0.00)	Axial length VS Arterial Average Tortuosity (2.0-2.5PD)	-0.156	0.229
	0.5-1.0PD间的平均血管曲率	0.00±0.00	Axial length VS Average Vessel Tortuosity (0.5-1.0PD)	-0.259	0.044
	1.0-1.5PD间的平均血管曲率	0.00(0.00,0.00)	Axial length VS Average Vessel Tortuosity (1.0-1.5PD)	-0.225	0.082
	1.5-2.0PD间的平均血管曲率	0.00(0.00,0.00)	Axial length VS Average Vessel Tortuosity (1.5-2.0PD)	-0.412	0.001
	2.0-2.5PD间的平均血管曲率	0.00±0.00	Axial length VS Average Vessel Tortuosity (2.0-2.5PD)	-0.195	0.132
	血管平均弯曲率	0.00(0.00,0.00)	Axial length VS Average Vessel Tortuosity	-0.343	0.007
	血管平均管径(单位：um)	69.12(66.78,75.31)	Axial length VS Average Vessel Diameter	-0.394	0.002
	血管分形维数	1.54(1.53,1.55)	Axial length VS Fractal Dimension	0.212	0.101
	血管平均分支夹角	53.65±6.56	Axial length VS Average Branching Angle	0.207	0.110
	萎缩弧面积(单位:um2)	414083.00(9915.60,740054.00)	Axial length VS Peripapillary Atrophy Area	0.352	0.005
	豹纹斑密度	0.04(0.00,0.06)	Axial length VS Fundus Tessellation Density	0.346	0.006
	Axial length	24.12±1.20
中高度近视	动脉平均管径(单位：um)	61.49±3.57	Axial length VS Arterial Average Diameter	-0.462	0.005
	0.5-1.0PD间的平均动脉管径	70.07±5.68	Axial length VS Average arterial diameter between 0.5-1.0 PD	-0.417	0.011
	1.0-1.5PD间的平均动脉管径	65.05±4.76	Axial length VS Average arterial diameter between 1.0-1.5 PD	-0.349	0.037
	1.5-2.0PD间的平均动脉管径	63.57±4.46	Axial length VS Average arterial diameter between 1.5-2.0 PD	-0.346	0.039
	2.0-2.5PD间的平均动脉管径	62.68±3.54	Axial length VS Average arterial diameter between 2.0-2.5 PD	-0.409	0.013
	静脉平均管径(单位：um)	78.11±4.88	Axial length VS Venous Average Diameter	-0.295	0.081
	0.5-1.0PD间的平均静脉管径	112.38±8.58	Axial length VS Average venous diameter between 0.5-1.0 PD	-0.096	0.579
	1.0-1.5PD间的平均静脉管径	102.56±7.75	Axial length VS Average venous diameter between 1.0-1.5 PD	-0.102	0.554
	1.5-2.0PD间的平均静脉管径	93.16±7.95	Axial length VS Average venous diameter between 1.5-2.0 PD	-0.179	0.297
	2.0-2.5PD间的平均静脉管径	81.40±9.04	Axial length VS Average venous diameter between 2.0-2.5 PD	-0.229	0.179
	动静脉管径值比	0.79±0.05	Axial length VS Arteriovenous Diameter Ratio	-0.124	0.472
	0.5-1.0PD间的动静脉比	0.63±0.06	Axial length VS Arteriovenous ratio between 0.5-1.0 PD	-0.267	0.116
	1.0-1.5PD间的动静脉比	0.64±0.06	Axial length VS Arteriovenous ratio between 1.0-1.5 PD	-0.212	0.215
	1.5-2.0PD间的动静脉比	0.69±0.06	Axial length VS Arteriovenous ratio between 1.5-2.0 PD	-0.124	0.471
	2.0-2.5PD间的动静脉比	0.78±0.08	Axial length VS Arteriovenous ratio between 2.0-2.5 PD	0.045	0.796
	静脉平均弯曲度	0.00(0.00,0.00)	Axial length VS Venous Average Tortuosity	-0.248	0.146
	0.5-1.0PD间的静脉平均血管曲率	0.00(0.00,0.00)	Axial length VS Venous Average Tortuosity (0.5-1.0PD)	-0.394	0.017
	1.0-1.5PD间的静脉平均血管曲率	0.00(0.00,0.00)	Axial length VS Venous Average Tortuosity (1.0-1.5PD)	-0.191	0.265
	1.5-2.0PD间的静脉平均血管曲率	0.00±0.00	Axial length VS Venous Average Tortuosity (1.5-2.0PD)	-0.136	0.428
	2.0-2.5PD间的静脉平均血管曲率	0.00±0.00	Axial length VS Venous Average Tortuosity (2.0-2.5PD)	-0.213	0.212
	动脉平均弯曲度	0.00(0.00,0.00)	Axial length VS Arterial Average Tortuosity	0.051	0.769
	0.5-1.0PD间的动脉平均血管曲率	0.00±0.00	Axial length VS Arterial Average Tortuosity (0.5-1.0PD)	-0.101	0.556
	1.0-1.5PD间的动脉平均血管曲率	0.00(0.00,0.00)	Axial length VS Arterial Average Tortuosity (1.0-1.5PD)	-0.060	0.728
	1.5-2.0PD间的动脉平均血管曲率	0.00(0.00,0.00)	Axial length VS Arterial Average Tortuosity (1.5-2.0PD)	-0.037	0.830
	2.0-2.5PD间的动脉平均血管曲率	0.00±0.00	Axial length VS Arterial Average Tortuosity (2.0-2.5PD)	-0.135	0.434
	0.5-1.0PD间的平均血管曲率	0.00±0.00	Axial length VS Average Vessel Tortuosity (0.5-1.0PD)	-0.225	0.186
	1.0-1.5PD间的平均血管曲率	0.00(0.00,0.00)	Axial length VS Average Vessel Tortuosity (1.0-1.5PD)	-0.123	0.473
	1.5-2.0PD间的平均血管曲率	0.00(0.00,0.00)	Axial length VS Average Vessel Tortuosity (1.5-2.0PD)	-0.079	0.647
	2.0-2.5PD间的平均血管曲率	0.00±0.00	Axial length VS Average Vessel Tortuosity (2.0-2.5PD)	-0.236	0.166
	血管平均弯曲率	0.00(0.00,0.00)	Axial length VS Average Vessel Tortuosity	-0.181	0.290
	血管平均管径(单位：um)	69.90±3.75	Axial length VS Average Vessel Diameter	-0.414	0.012
	血管分形维数	1.54(1.53,1.57)	Axial length VS Fractal Dimension	-0.185	0.280
	血管平均分支夹角	51.96±6.93	Axial length VS Average Branching Angle	0.152	0.376
	萎缩弧面积(单位:um2)	458101.00(0.00,770423.00)	Axial length VS Peripapillary Atrophy Area	0.224	0.189
	豹纹斑密度	0.01(0.01,0.04)	Axial length VS Fundus Tessellation Density	-0.035	0.838

## Sheet: 数据
分组	姓名	年龄	性别	右眼等效球镜	眼轴	动脉平均管径(单位：um)	0.5-1.0PD间的平均动脉管径	1.0-1.5PD间的平均动脉管径	1.5-2.0PD间的平均动脉管径	2.0-2.5PD间的平均动脉管径	静脉平均管径(单位：um)	0.5-1.0PD间的平均静脉管径	1.0-1.5PD间的平均静脉管径	1.5-2.0PD间的平均静脉管径	2.0-2.5PD间的平均静脉管径	动静脉管径值比	0.5-1.0PD间的动静脉比	1.0-1.5PD间的动静脉比	1.5-2.0PD间的动静脉比	2.0-2.5PD间的动静脉比	静脉平均弯曲度	0.5-1.0PD间的静脉平均血管曲率	1.0-1.5PD间的静脉平均血管曲率	1.5-2.0PD间的静脉平均血管曲率	2.0-2.5PD间的静脉平均血管曲率	动脉平均弯曲度	0.5-1.0PD间的动脉平均血管曲率	1.0-1.5PD间的动脉平均血管曲率	1.5-2.0PD间的动脉平均血管曲率	2.0-2.5PD间的动脉平均血管曲率	0.5-1.0PD间的平均血管曲率	1.0-1.5PD间的平均血管曲率	1.5-2.0PD间的平均血管曲率	2.0-2.5PD间的平均血管曲率	血管平均弯曲率	血管平均管径(单位：um)	血管分形维数	血管平均分支夹角	萎缩弧面积(单位:um2)	豹纹斑密度
正常组	李嘉怡	11	1	0.25	20.18	63.051	65.0202	61.5675	65.4117	68.0422	76.9264	106.215	92.8826	84.2108	78.0412	0.819628	0.612155	0.662853	0.776761	0.871875	0.000613	0.000572	0.000571	0.000462	0.000623	0.000595	0.000627	0.000436	0.000291	0.000876	0.00061	0.000501	0.000403	0.00077	0.000604	69.3633	1.56208	51.6016	243963	0.0207169
正常组	李沫轩	11	1	0.25	23.55	51.5906	60.6325	52.8028	51.3994	51.107	71.004	108.006	88.8872	76.9343	67.3423	0.726587	0.561383	0.594042	0.668094	0.758913	0.000744	0.001014	0.000633	0.000571	0.000433	0.000548	0.00061	0.000514	0.00022	0.000486	0.00089	0.000607	0.000495	0.000456	0.000684	62.8591	1.47265	50.5096	148928	0.00212269
正常组	栗睿仪	11	1	0.25	25.34	56.4692	59.1315	60.3919	61.2101	57.7869	76.2555	107.057	99.1747	88.6109	79.2775	0.740527	0.552335	0.608945	0.690774	0.728919	0.000681	0.001042	0.000738	0.000613	0.000596	0.00036	0.000381	0.000325	0.00031	0.000334	0.000844	0.000552	0.000484	0.000493	0.000561	67.0874	1.56639	45.8395	1478940	0.0944925
正常组	王欣艺	11	1	0.25	23.63	61.1794	62.9784	60.1877	59.1944	58.936	80.1422	116.056	111.245	100.493	82.2457	0.763385	0.542654	0.541035	0.589038	0.716585	0.000488	0.000506	0.00045	0.000348	0.000409	0.000872	0.000645	0.000859	0.001133	0.00113	0.000579	0.000658	0.000803	0.000797	0.000699	70.647	1.52128	42.3732	545164	0.00297669
正常组	武元熙	11	0	0.38	23.37	67.2391	71.825	81.7641	82.2533	77.2032	81.4492	112.352	95.3105	94.0439	97.0235	0.825535	0.639286	0.857871	0.874626	0.795716	0.000762	0.000564	0.000868	0.000868	0.000765	0.000502	0.000422	0.000572	0.000497	0.000458	0.00055	0.000734	0.000677	0.000549	0.000647	75.149	1.48305	57.8061	1349030	0.0212912
正常组	冯博睿	11	0	0.0	23.34	60.8027	64.0391	64.019	63.4432	60.994	82.1613	118.118	101.774	81.4676	68.2669	0.74004	0.54216	0.629032	0.778754	0.893464	0.000697	0.000538	0.000409	0.000901	0.000976	0.000499	0.000761	0.000369	0.00042	0.000348	0.000688	0.000389	0.000733	0.000741	0.000594	69.5128	1.52953	43.4412	0	0.00577704
正常组	李文辰	10	0	0.0	24.39	66.3662	83.9081	73.3672	69.4496	62.9358	77.2853	125	105.617	88.9362	82.3055	0.858717	0.671264	0.694654	0.780893	0.764661	0.000809	0.000995	0.000852	0.000717	0.00069	0.000596	0.0005	0.000469	0.000603	0.000559	0.000763	0.000657	0.000663	0.000624	0.0007	72.118	1.55008	53.0688	0	0.00203901
正常组	高依萌	11	1	0.13	22.99	61.9288	61.3885	67.6133	64.4478	68.8769	77.469	119.198	102.548	93.286	72.9226	0.799401	0.515012	0.659331	0.690862	0.944521	0.000746	0.000986	0.000766	0.00075	0.000822	0.00048	0.000588	0.00038	0.000391	0.000596	0.000815	0.000548	0.000586	0.000741	0.000629	70.7927	1.54533	59.0551	396080	0.00535763
正常组	于绍哲	11	0	0.13	24.67	63.4847	67.4028	64.6339	70.5073	68.0039	80.214	121.381	107.489	96.6115	74.8261	0.791441	0.5553	0.601307	0.729803	0.908826	0.000716	0.000729	0.000761	0.000675	0.000968	0.000517	0.000438	0.000461	0.000413	0.000837	0.000576	0.000582	0.000522	0.000887	0.000604	71.6674	1.56588	58.7765	438464	0.0720531
正常组	安以晴	11	1	-0.13	22.19	57.6369	62.6987	59.3907	59.1817	60.5611	77.7728	105.43	99.3194	89.9258	79.6058	0.741093	0.594695	0.597976	0.658117	0.760762	0.000663	0.000794	0.000603	0.000319	0.000668	0.000593	0.000954	0.000631	0.000402	0.000634	0.000866	0.000614	0.000347	0.000656	0.000634	68.8183	1.50753	49.6098	0	0.000696644
正常组	常天怡	11	1	-0.13	24.34	62.8028	73.1053	69.2661	65.2058	68.2985	78.1428	117.965	105.714	94.5852	83.1812	0.803692	0.61972	0.655222	0.689387	0.821081	0.000676	0.001033	0.000427	0.000559	0.000401	0.000524	0.000592	0.000286	0.000311	0.000453	0.000886	0.000376	0.000477	0.000442	0.000593	70.5418	1.54242	59.5277	894699	0.000958859
正常组	杜东燃	11	0	-0.13	23.67	64.4135	72.136	68.2958	65.8518	66.1569	78.3193	116.494	94.2335	87.4136	92.0887	0.822447	0.619227	0.724751	0.753335	0.718404	0.000715	0.000496	0.000761	0.000624	0.000804	0.000482	0.000477	0.00038	0.000492	0.000623	0.00049	0.000597	0.000569	0.000714	0.000602	71.5456	1.55135	59.7503	1032860	0.0251064
正常组	韩玺璘	10	0	-0.13	22.15	58.8874	67.3358	66.3769	60.3239	58.5419	71.9698	110.277	95.5541	90.2561	75.0965	0.818224	0.610604	0.694653	0.668363	0.779556	0.000646	0.00077	0.00065	0.000885	0.000627	0.000571	0.000702	0.000596	0.000476	0.000567	0.000733	0.000621	0.000698	0.00059	0.00061	65.4149	1.54084	63.6436	347085	0.00416031
正常组	贾傲菡	12	1	-0.13	24.4	61.6797	74.982	63.3645	58.9438	71.119	72.6289	119.24	105.119	96.8693	78.674	0.849245	0.628834	0.602786	0.608488	0.903971	0.000686	0.000631	0.000825	0.000763	0.000525	0.000658	0.000679	0.000787	0.000505	0.000791	0.000651	0.000806	0.000623	0.000597	0.000673	68.3834	1.53413	55.0662	487381	0.0176909
正常组	刘梦瑶	10	1	-0.13	23.04	64.6444	77.7453	64.6036	63.4834	64.4569	79.6302	138.04	115.91	94.1775	78.232	0.811808	0.563208	0.557358	0.674083	0.823921	0.000659	0.000741	0.000801	0.000663	0.000613	0.000491	0.000477	0.00044	0.000347	0.000428	0.000588	0.000656	0.00053	0.000543	0.000583	72.7674	1.58749	47.62	365827	0.0670696
正常组	常恋一	11	1	-0.25	22.74	63.0518	75.2693	76.0505	69.0366	61.5984	88.7577	119.786	106.848	92.4849	96.7926	0.710381	0.628367	0.711762	0.746464	0.636396	0.000676	0.0008	0.000761	0.000694	0.000679	0.000728	0.000652	0.000668	0.00108	0.000833	0.00073	0.000717	0.000873	0.000769	0.000702	74.8983	1.52952	38.9962	0	0.00350302
正常组	冯楚寒	12	1	-0.25	22.41	61.0326	63.7402	59.8938	66.3115	69.0342	75.1089	131.271	128.022	107.658	67.2066	0.812588	0.485563	0.467839	0.615945	0.9849	0.000737	0.000743	0.000573	0.000378	0.000456	0.000608	0.000616	0.000664	0.00049	0.0005	0.000682	0.000621	0.000468	0.000495	0.000649	66.8493	1.52446	48.7908	470661	0.0018026
正常组	冯嘉哲	10	0	-0.25	23.89	60.8647	80.5089	70.8315	63.6867	63.9185	76.0834	108.691	102.271	87.7485	77.4975	0.799974	0.740711	0.692588	0.725786	0.824782	0.000698	0.001218	0.000761	0.000595	0.000948	0.000719	0.001019	0.000926	0.000695	0.000893	0.001115	0.000848	0.000625	0.000911	0.000708	68.4165	1.52066	47.6694	176887	0
正常组	韩易霖	11	0	-0.25	23.79	69.4243	80.099	71.687	78.6607	75.6591	83.8753	132.543	111.704	98.3787	90.9216	0.827709	0.604326	0.641761	0.79957	0.832136	0.000697	0.000776	0.000564	0.000536	0.000709	0.000759	0.000568	0.001171	0.000617	0.000616	0.000673	0.000883	0.000578	0.000646	0.000727	77.2664	1.57418	57.0191	822567	0.0107735
正常组	蒋煜泽	11	0	-0.25	22.16	60.3364	63.236	58.9083	63.3379	66.8987	79.8291	112.019	103.927	91.5352	96.462	0.75582	0.564514	0.566826	0.691952	0.693524	0.000728	0.000835	0.000769	0.000598	0.000859	0.000432	0.000423	0.000275	0.000458	0.000383	0.00061	0.000563	0.000532	0.000639	0.000593	71.0447	1.53708	58.0732	0	0.00359142
正常组	程凯文	10	0	-0.38	24.89	66.2687	74.517	67.7919	69.4143	64.5243	72.6483	108.233	102.205	103.771	73.4855	0.912185	0.688488	0.663294	0.66892	0.878055	0.000572	0.001132	0.000392	0.0005	0.000496	0.000642	0.000932	0.000617	0.000417	0.000562	0.001027	0.000509	0.000456	0.00052	0.000606	69.3005	1.54626	64.0981	433487	0.0157555
正常组	段钰欣	11	1	-0.38	23.33	62.5346	74.72	66.1558	61.4249	62.6059	75.5109	113.313	112.729	80.539	86.2357	0.828154	0.659411	0.586858	0.762674	0.725986	0.000686	0.000824	0.000536	0.001103	0.000661	0.000504	0.000451	0.000446	0.000286	0.000638	0.000652	0.000491	0.000837	0.00065	0.000604	69.6874	1.52976	59.0593	412761	0.00643036
正常组	韩晨玥	10	1	-0.38	23.7	65.2189	70.9883	71.9946	64.0712	64.7374	81.7548	113.829	104.203	89.8851	86.0438	0.797738	0.62364	0.690907	0.712812	0.752377	0.000797	0.000923	0.000455	0.001172	0.001187	0.000465	0.000461	0.000551	0.000736	0.000317	0.000726	0.000497	0.000965	0.000909	0.000652	75.1851	1.54599	56.0602	771628	0.0591843
正常组	侯昱帆	11	0	-0.38	24.66	63.6757	79.2237	67.7018	67.8246	65.0585	74.6865	122.628	105.682	96.6533	74.6493	0.852574	0.646051	0.64062	0.701731	0.871521	0.000718	0.000464	0.000538	0.000375	0.000829	0.000635	0.000579	0.000442	0.000436	0.001078	0.000516	0.000491	0.000401	0.000964	0.00068	69.7	1.57342	48.3749	0	0.00371001
正常组	霍奕宇	10	0	-0.38	21.98	65.6179	77.9703	69.3271	64.0897	71.0444	87.8359	123.808	112.061	114.344	85.174	0.747051	0.629766	0.618654	0.560497	0.83411	0.000706	0.000506	0.000872	0.000524	0.00072	0.000596	0.000468	0.000538	0.000734	0.000453	0.000487	0.000742	0.00064	0.000521	0.000649	75.6256	1.56493	55.0696	471711	0.000542973
正常组	晋天淏	11	0	-0.38	23.79	60.9326	70.3577	60.9739	58.9606	56.1478	91.8267	142.007	128.403	93.4275	80.9978	0.663561	0.495454	0.474863	0.631083	0.693202	0.000623	0.000638	0.000645	0.000787	0.000495	0.000499	0.000685	0.000361	0.000554	0.000457	0.000667	0.000436	0.000683	0.000475	0.000557	74.2121	1.57345	52.7952	0	0.0251437
正常组	孙怡智	10	1	-0.38	22.05	70.3383	74.2612	74.2383	78.268	74.3181	87.3586	123.655	106.939	93.4926	94.3774	0.805168	0.600553	0.694213	0.837157	0.787456	0.000713	0.000581	0.000837	0.000663	0.000663	0.00073	0.001101	0.000748	0.000626	0.000726	0.000932	0.000798	0.000643	0.000701	0.000723	79.0073	1.56041	52.4641	530465	0
低度组	蔡嘉昱	11	0	-0.5	20.84	67.9004	77.4407	68.3747	70.6908	69.7036	78.4609	109.99	93.5444	89.3359	75.836	0.865404	0.704069	0.730933	0.791293	0.919136	0.000771	0.000702	0.001069	0.000722	0.000994	0.0006	0.000638	0.000599	0.000403	0.000448	0.000669	0.000915	0.00061	0.000876	0.000708	74.5829	1.54293	55.3746	0	0.000786997
低度组	李伊晴	11	1	-0.5	22.21	66.5996	79.7776	76.8983	63.2678	67.8771	83.896	131.148	121.94	104.892	79.6355	0.793835	0.608303	0.630622	0.603171	0.852347	0.000647	0.000419	0.000318	0.000586	0.000693	0.000501	0.000498	0.000416	0.000419	0.000649	0.000452	0.000374	0.000524	0.000667	0.000583	76.1657	1.55466	45.3636	0	0.00765465
低度组	梁钰瑶	11	1	-0.5	22.71	67.2795	72.421	71.7273	69.5711	65.3067	90.3808	123.717	114.936	99.7398	83.965	0.7444	0.585378	0.624064	0.697526	0.777784	0.000761	0.000616	0.000645	0.00104	0.00081	0.000799	0.000765	0.000566	0.001162	0.000584	0.000701	0.000603	0.001096	0.000694	0.000781	77.0349	1.52823	50.4	213438	0.0267441
低度组	孟若辰	11	1	-0.5	24.03	65.4632	67.9627	65.155	68.6786	67.7384	86.6192	98.0316	90.8364	93.1961	99.6799	0.755759	0.693273	0.717279	0.736926	0.679559	0.000577	0.000701	0.000563	0.000254	0.000639	0.000527	0.00051	0.000472	0.000676	0.000691	0.000626	0.000519	0.000527	0.000665	0.00055	75.8107	1.42004	44.1077	792626	0.0426953
低度组	崔晋硕	11	0	-0.63	27.6	59.2736	71.3745	60.1706	55.9689	60.2715	72.2586	105.485	88.746	89.4442	74.8448	0.820298	0.676629	0.678008	0.625741	0.805286	0.000557	0.00058	0.000533	0.000534	0.000818	0.000431	0.000719	0.000339	0.000326	0.000452	0.000664	0.000444	0.000462	0.000581	0.000495	66.1148	1.57187	59.8366	0	0.0401298
低度组	胡镡文	11	1	-0.63	25.45	53.1308	60.6139	55.8149	52.5184	49.9081	71.6694	108.199	105.962	97.2403	79.9916	0.741332	0.560207	0.526745	0.540089	0.623917	0.000534	0.000468	0.000654	0.000352	0.000641	0.00043	0.000495	0.000515	0.000297	0.000291	0.000482	0.000596	0.00033	0.000531	0.000494	62.9994	1.54977	58.6668	414083	0.00433906
低度组	李沛晨	12	1	-0.63	22.88	68.6811	70.1768	74.333	70.4623	66.157	79.8859	116.451	111.871	93.3679	76.3205	0.859741	0.602631	0.664453	0.754674	0.866832	0.000602	0.000409	0.000488	0.000742	0.000545	0.000819	0.000788	0.000591	0.001227	0.000867	0.000565	0.000523	0.000938	0.000739	0.000705	75.0152	1.5075	40.6393	0	0.000734652
低度组	李轩宇	11	1	-0.63	23.67	61.1271	65.9055	64.1596	63.4489	58.5811	78.2948	109.682	109.862	94.1987	91.4571	0.78073	0.600876	0.584002	0.673564	0.640532	0.000667	0.000734	0.000556	0.000666	0.000616	0.000719	0.00061	0.000777	0.000802	0.00082	0.000654	0.000693	0.000748	0.000742	0.000698	68.8165	1.5565	48.748	1182560	0.121634
低度组	上官樟浩	11	0	-0.63	24.14	55.9525	64.5755	56.4506	59.7164	57.8301	75.9271	125.851	111.124	80.9798	76.4387	0.736924	0.513112	0.507995	0.737423	0.756555	0.000653	0.00041	0.00055	0.000802	0.000997	0.000386	0.000328	0.000305	0.000455	0.000389	0.000388	0.000454	0.000665	0.000801	0.000553	66.8868	1.52509	46.8061	362756	0.0148228
低度组	魏梓晗	11	1	-0.63	23.49	59.1779	63.0618	61.7426	58.2149	65.9132	77.3984	112.64	110.425	107.491	91.1368	0.764588	0.559851	0.559134	0.541577	0.723234	0.000609	0.000774	0.000459	0.000486	0.000599	0.000498	0.000453	0.000389	0.000565	0.000602	0.000616	0.000419	0.000541	0.000601	0.000546	67.7799	1.5513	37.5414	1210480	0.0389813
低度组	张镤予	12	0	-0.63	25.51	63.5393	62.582	70.4429	70.7761	69.7702	80.5167	100.48	97.5022	97.8299	86.7521	0.789144	0.622828	0.722475	0.723461	0.804248	0.000656	0.001093	0.000634	0.000877	0.000601	0.000519	0.000665	0.000434	0.00042	0.000565	0.00092	0.000572	0.000678	0.000581	0.000584	70.4779	1.529	58.7878	1064510	0.0636157
低度组	冯楚乔	10	1	-0.75	25.35	59.163	64.2697	60.3703	63.6169	78.5294	76.4604	116.14	106.363	95.2092	76.7448	0.773773	0.553383	0.567587	0.66818	0.9777	0.000543	0.000541	0.000599	0.000765	0.000412	0.000411	0.000428	0.000495	0.0005	0.000295	0.000483	0.000545	0.000642	0.000373	0.000483	68.8326	1.5492	47.7156	640587	0.0701238
低度组	付政硕	11	0	-0.75	24.01	62.6496	72.4046	68.215	61.1422	59.2104	77.8898	118.407	101.59	97.2513	78.0465	0.804337	0.611491	0.671473	0.628703	0.758655	0.00065	0.000479	0.00095	0.000534	0.000475	0.000681	0.001033	0.000963	0.000543	0.000677	0.000808	0.000957	0.000539	0.000577	0.000666	70.206	1.54502	56.3948	530621	0.114131
低度组	郭子桐	11	1	-0.75	23.79	65.8418	68.4408	72.2853	71.7447	66.4393	86.2212	114.814	108.37	99.622	86.491	0.763639	0.596102	0.667024	0.720169	0.768164	0.000589	0.000588	0.000553	0.000531	0.000488	0.000857	0.000855	0.001138	0.000812	0.000937	0.000763	0.000875	0.000706	0.000706	0.000731	75.3394	1.57029	56.3144	0	0.0142838
低度组	李晨熙	11	0	-0.75	24.29	62.6871	73.7608	63.6772	68.6013	69.815	81.2257	121.568	110.502	90.3554	87.9243	0.771765	0.606745	0.576251	0.759239	0.794035	0.00057	0.000613	0.000685	0.000573	0.000392	0.000426	0.000361	0.000253	0.000279	0.000303	0.000479	0.000455	0.000385	0.000328	0.000493	71.7617	1.54908	53.5165	72053.4	0.107545
低度组	李宜燃	11	1	-0.88	22.34	74.7248	86.0279	79.4171	85.293	79.5995	87.1873	125.795	109.603	100.981	101.713	0.857061	0.683873	0.72459	0.844648	0.78259	0.000907	0.000805	0.00082	0.000768	0.000797	0.000897	0.001038	0.001146	0.001134	0.00095	0.000946	0.001016	0.000969	0.000888	0.0009	79.6089	1.50966	45.5164	0	0
低度组	苏千芮	11	1	-0.88	25.68	58.3414	65.5551	60.8185	59.1061	59.3469	73.7715	96.8454	94.5996	89.9069	76.1911	0.790839	0.676904	0.642904	0.657414	0.778922	0.000475	0.000472	0.000472	0.000396	0.000507	0.000483	0.000535	0.00044	0.00039	0.000653	0.000505	0.000456	0.000393	0.000588	0.000479	65.4424	1.53074	55.6326	1017570	0.061445
低度组	陈洺漳	12	0	-1.0	24.98	57.5537	67.6975	62.7325	63.0419	61.0763	77.053	106.557	104.142	95.0715	78.8621	0.746937	0.635319	0.602376	0.663099	0.77447	0.000567	0.000647	0.000472	0.000439	0.000746	0.000424	0.00053	0.000357	0.000463	0.000273	0.000578	0.00042	0.000454	0.000602	0.000507	68.394	1.54626	55.5566	186024	0.0586448
低度组	郭皓哲	11	0	-1.0	22.7	54.5353	53.3081	55.6598	53.4713	52.1798	72.032	115.086	104.352	90.4153	79.4344	0.757098	0.463203	0.533384	0.591396	0.656891	0.000681	0.001062	0.000602	0.000931	0.00063	0.000349	0.000401	0.000277	0.000241	0.000249	0.00072	0.000418	0.000566	0.000388	0.000508	63.6282	1.50928	63.3257	489131	3.82071e-05
低度组	甄绍坤	12	0	-1.0	25.62	58.3954	65.0104	66.1462	62.4443	61.909	74.7744	107.138	92.7832	86.9528	65.4693	0.780954	0.60679	0.712911	0.718141	0.94562	0.000761	0.000645	0.000687	0.000681	0.00075	0.00121	0.00077	0.001164	0.001555	0.001297	0.000695	0.000957	0.001251	0.001039	0.000987	65.8196	1.54001	46.8632	500719	0.0546761
低度组	曹栋粲	11	0	-1.13	24.56	64.16	76.8651	65.5542	68.7052	66.4488	86.4818	114.225	104.325	109.747	89.8601	0.741889	0.67293	0.628364	0.626035	0.739469	0.000669	0.000638	0.000521	0.0005	0.000959	0.000495	0.00039	0.000627	0.000406	0.000363	0.000538	0.000578	0.000444	0.000747	0.000586	75.4912	1.56368	42.6172	484776	0.0520489
低度组	李成蹊	11	0	-1.13	23.19	69.1019	78.7912	75.2703	68.4904	71.0763	80.8435	131.255	119.097	95.7821	85.7312	0.854761	0.600292	0.632006	0.715065	0.82906	0.000758	0.000744	0.000916	0.000909	0.000702	0.000637	0.001044	0.000619	0.000873	0.000674	0.000908	0.000757	0.000886	0.000686	0.000695	75.3052	1.5877	57.4507	9915.6	0.0358257
低度组	刘梓航	11	0	-1.13	24.31	61.7397	75.3122	65.5845	66.3622	60.6401	73.4164	118.975	98.002	83.6331	65.6777	0.840953	0.633007	0.669216	0.793492	0.923297	0.000692	0.000551	0.000544	0.000649	0.001468	0.000658	0.00085	0.000526	0.000784	0.000849	0.000711	0.000535	0.00071	0.001155	0.000676	68.905	1.54138	68.5146	179103	0.00704348
低度组	马嘉玉	11	1	-1.13	24.61	62.8689	76.5137	69.4898	70.5509	59.3159	76.1359	108.312	104.082	93.8313	81.864	0.825746	0.706421	0.667647	0.751891	0.724566	0.000701	0.00095	0.000707	0.000565	0.000961	0.000458	0.000359	0.00034	0.000277	0.00077	0.00072	0.000503	0.000453	0.000873	0.000573	69.1217	1.54164	51.2844	740054	0.00692162
低度组	原熙雯	12	1	-1.13	26.05	65.4519	73.6484	69.3832	71.0489	67.3193	79.6746	99.3653	101.517	91.3686	86.6541	0.82149	0.741189	0.683466	0.777608	0.776874	0.000644	0.000553	0.000571	0.000943	0.000833	0.001003	0.000588	0.001176	0.000743	0.00087	0.000566	0.000862	0.000827	0.000855	0.00085	72.1256	1.55468	48.8128	866390	0.10189
低度组	马浩天	11	0	-1.25	24.97	56.859	63.1775	55.4896	62.8047	57.456	76.8757	123.269	94.0996	84.6638	72.7931	0.739624	0.512518	0.58969	0.741814	0.789306	0.000641	0.000917	0.00053	0.000508	0.000675	0.000484	0.000395	0.000419	0.000346	0.000671	0.000632	0.00047	0.000419	0.000674	0.000565	66.7786	1.5208	49.0117	366139	0.00435485
低度组	崔博闻	11	0	-1.38	25.15	56.8804	60.543	59.5949	55.8713	56.8253	76.6346	119.867	110.526	83.4513	66.1525	0.742229	0.505087	0.539194	0.669508	0.859004	0.000744	0.000654	0.000794	0.000932	0.000606	0.000543	0.000652	0.00048	0.000437	0.000556	0.000653	0.000662	0.000717	0.000581	0.000647	66.2638	1.52401	60.9668	477193	0.00377512
低度组	段懿宸	11	1	-1.38	23.07	60.8832	74.7027	60.4501	62.2954	61.1071	82.9515	110.167	99.7109	94.646	89.779	0.733961	0.678089	0.606254	0.658194	0.680638	0.00057	0.000889	0.000501	0.0008	0.000558	0.000908	0.001067	0.000894	0.001249	0.000737	0.000987	0.000705	0.001067	0.000622	0.000742	71.6827	1.51146	48.5579	299140	0.00100756
低度组	范一鸣	12	0	-1.38	24.52	60.4056	75.8465	63.9484	59.8362	62.184	76.3579	128.381	121.535	91.9075	72.9365	0.791084	0.590792	0.526171	0.651048	0.852577	0.000882	0.000935	0.000339	0.001285	0.00135	0.000483	0.000457	0.000724	0.000317	0.000713	0.000672	0.000558	0.000736	0.001103	0.000692	68.9152	1.53024	55.4284	333398	0.000400692
低度组	高士杰	11	0	-1.38	22.9	63.2786	70.3406	68.2317	64.854	63.8739	80.8738	115.199	107.975	93.433	101.369	0.782437	0.610603	0.631923	0.694124	0.630113	0.000627	0.000846	0.000427	0.000588	0.000673	0.000877	0.000893	0.000974	0.00097	0.000922	0.000873	0.000759	0.000776	0.000841	0.000769	70.6553	1.52951	53.6769	128281	0.010602
低度组	杨王一诺	12	1	-1.38	25.73	61.7166	68.0669	62.3087	62.5715	60.7709	74.5783	137.983	124.949	99.5806	70.43	0.827541	0.493299	0.498672	0.62835	0.862856	0.000825	0.000603	0.000639	0.00057	0.000857	0.000463	0.000381	0.000358	0.000261	0.000662	0.000476	0.000486	0.00041	0.000755	0.000655	68.592	1.54999	51.6475	381887	0.13946
低度组	赵昆博	11	0	-1.38	24.56	53.5162	64.8619	59.9729	50.2215	47.9313	74.2296	96.1082	87.2068	86.0402	68.9751	0.720954	0.674883	0.687709	0.583698	0.694908	0.000785	0.000953	0.000614	0.000787	0.000459	0.000518	0.000642	0.000282	0.000486	0.000503	0.000808	0.000477	0.000692	0.000476	0.000665	64.3779	1.51727	61.6937	431970	0.0014464
低度组	曹嘉育	11	1	-1.5	24.54	79.5569	85.5859	81.9038	81.0738	76.4326	94.6144	111.508	100.203	92.8465	105.584	0.840854	0.767534	0.817378	0.873202	0.723907	0.000658	0.000964	0.000789	0.000493	0.000504	0.000558	0.000463	0.000548	0.000332	0.000855	0.000675	0.000657	0.000401	0.000697	0.000607	87.3439	1.52177	57.975	551813	0.0182883
低度组	郭浩宸	11	0	-1.5	23.41	64.9405	71.9835	65.9606	72.5138	69.8686	93.4779	150.579	127.93	92.5837	96.2803	0.694715	0.478044	0.515601	0.783224	0.725679	0.000691	0.000705	0.000598	0.000747	0.00051	0.00073	0.000497	0.000524	0.000521	0.000496	0.000602	0.000549	0.000686	0.000504	0.000712	78.0864	1.53569	49.3884	161838	0.0411597
低度组	周张瑞	11	0	-1.5	24.2	59.8229	67.5526	63.5629	61.1675	59.7692	76.7944	119.644	108.994	94.5185	70.1325	0.779	0.564613	0.583176	0.647149	0.852232	0.000667	0.000918	0.000618	0.000502	0.000952	0.000841	0.001026	0.000932	0.000933	0.000796	0.000972	0.000802	0.000762	0.00088	0.000758	68.012	1.515	46.4846	833844	0.00184518
低度组	常晴冉	12	1	-2.75	24.5	64.7806	76.4496	68.6291	66.1636	67.1449	81.3487	119.957	114.937	93.638	79.4979	0.796332	0.637308	0.5971	0.706589	0.844612	0.00089	0.00086	0.000882	0.000795	0.000679	0.000516	0.000434	0.000516	0.000383	0.000736	0.000687	0.000663	0.000538	0.000705	0.000705	73.7223	1.57029	61.1766	568495	0.0457057
低度组	李钰泽	12	0	-1.75	24.38	65.1323	76.363	71.0511	71.0183	64.621	84.9752	113.142	99.5844	90.7282	85.6667	0.766486	0.674931	0.713476	0.782758	0.754331	0.000615	0.000834	0.000753	0.000511	0.000527	0.001203	0.001137	0.001236	0.001464	0.001284	0.001014	0.001069	0.001151	0.001041	0.000952	74.3819	1.53655	51.8491	356923	0.0229419
低度组	王嘉静	12	1	-1.75	22.07	74.3974	75.9853	73.1874	73.8454	84.3706	86.7851	110.226	92.3419	97.0692	90.5259	0.85726	0.689357	0.79257	0.76075	0.932006	0.000898	0.000917	0.00125	0.000997	0.000952	0.000697	0.000797	0.00085	0.000685	0.001161	0.000852	0.00105	0.000888	0.001075	0.000802	80.953	1.55106	46.0267	705641	0.00648541
低度组	赵泽远	11	0	-1.75	24.15	61.8146	65.5557	60.4792	58.8289	64.1394	87.0288	112.103	110.351	97.0571	79.6086	0.710278	0.584779	0.54806	0.606126	0.805684	0.000536	0.00066	0.000506	0.000441	0.000478	0.000533	0.000403	0.00075	0.00042	0.000508	0.000562	0.000588	0.000431	0.000498	0.000534	70.8353	1.51724	61.9838	302523	0.00839017
低度组	郑硕烁	12	0	-1.75	22.92	60.9877	61.004	62.5631	61.9287	58.9213	73.2079	116.953	96.5844	80.6144	78.2469	0.833076	0.521612	0.647755	0.768209	0.753018	0.000779	0.000534	0.000744	0.001063	0.001105	0.00052	0.000437	0.000454	0.000727	0.000562	0.000498	0.000657	0.000932	0.000816	0.000657	67.0087	1.51141	52.0723	0	0.0123808
低度组	周圣棋	12	1	-1.75	24.26	54.709	64.5299	55.0399	53.0673	59.5757	75.9976	116.738	120.035	103.306	83.0922	0.719878	0.552777	0.458533	0.513693	0.716983	0.000488	0.000355	0.000668	0.000606	0.000366	0.000388	0.000347	0.000412	0.000522	0.000232	0.000351	0.000551	0.000554	0.000327	0.000447	65.0733	1.51231	55.1456	716995	0.00302879
低度组	翟煜泽	11	0	-1.88	24.08	63.5499	72.1203	63.4562	64.982	67.2094	81.3225	125.686	116.268	88.7533	78.375	0.781455	0.573815	0.545775	0.732164	0.857537	0.000902	0.00155	0.000881	0.000806	0.000761	0.000496	0.000486	0.000446	0.000541	0.000495	0.000887	0.000641	0.000663	0.000583	0.000654	71.7083	1.55248	63.8466	313022	0.00939923
低度组	郎家钰	11	1	-1.88	23.84	62.9776	73.3418	66.1987	63.5474	60.2976	75.6873	109.381	102.99	94.9854	73.5965	0.832076	0.670515	0.64277	0.669023	0.819301	0.000667	0.000821	0.000571	0.000828	0.000581	0.000866	0.000969	0.00081	0.00119	0.0011	0.000908	0.000693	0.001028	0.00088	0.000784	69.6416	1.54125	60.2073	726522	0.0224873
低度组	刘丞越	11	0	-1.88	26.34	67.389	69.7976	70.7332	69.9158	62.1568	83.9855	115.013	103.252	102.455	76.6435	0.802389	0.606868	0.685055	0.682408	0.810986	0.0007	0.000625	0.000841	0.000562	0.000774	0.000537	0.00045	0.000528	0.000372	0.000577	0.000534	0.000669	0.00048	0.00067	0.000616	76.2234	1.56505	54.9706	815063	0.0813605
低度组	王乙妃	12	1	-2.0	23.9	54.9598	61.7719	56.1837	56.5477	62.6371	78.4146	126.279	106.801	102.38	97.8554	0.700887	0.489169	0.526061	0.552331	0.640098	0.000659	0.001085	0.000845	0.000482	0.000698	0.000494	0.000412	0.000583	0.000453	0.000537	0.000593	0.000679	0.000468	0.000597	0.000573	64.7863	1.51783	57.3023	658824	0.0586475
低度组	韩煜堃	12	0	-2.13	24.39	58.5406	68.9748	62.8278	60.367	57.0318	74.8795	114.888	93.9716	89.0768	76.0504	0.781798	0.600364	0.668583	0.677696	0.749921	0.000629	0.000755	0.000585	0.000493	0.000481	0.000445	0.000382	0.000295	0.000401	0.000354	0.000592	0.000464	0.000463	0.000429	0.00055	67.2945	1.55131	66.1134	0	0.0248351
低度组	王文轩	11	1	-2.25	24.16	65.8894	74.1449	66.9414	67.9005	80.6872	76.1962	113.452	96.719	88.4023	76.0078	0.864734	0.653535	0.692123	0.768085	0.9617	0.000758	0.001131	0.001006	0.000564	0.000826	0.000429	0.000409	0.00053	0.000317	0.000397	0.000867	0.000771	0.00047	0.000609	0.00059	71.625	1.53786	59.8623	0	0.00510081
低度组	赵锦泽	11	0	-2.25	22.57	60.8291	65.5212	65.4117	60.393	63.5081	82.7453	127.097	103.65	85.1403	75.4195	0.735136	0.515522	0.631083	0.709334	0.842065	0.000695	0.000844	0.000889	0.000715	0.000787	0.000501	0.000403	0.000355	0.000508	0.000637	0.000641	0.00065	0.000642	0.000692	0.000609	74.1653	1.53767	51.2366	0	0.0838166
低度组	杜昱瑾	10	1	-2.38	23.23	61.7597	66.9336	66.9989	63.7215	59.4193	78.5839	118.073	101.359	98.253	92.2653	0.785908	0.566885	0.661007	0.648545	0.644005	0.000694	0.000812	0.000581	0.000798	0.000932	0.000459	0.000372	0.000273	0.000483	0.000501	0.000693	0.00052	0.000673	0.000731	0.000599	71.1888	1.57481	56.6767	1797720	0.0743327
低度组	冯于珊	12	1	-2.38	23.11	62.2628	65.7815	60.4544	62.8186	66.0758	77.9809	116.632	112.358	108.127	77.979	0.798437	0.564007	0.53805	0.58097	0.847354	0.000655	0.000814	0.000464	0.000711	0.000907	0.000622	0.001014	0.000688	0.000534	0.000512	0.000933	0.000586	0.00063	0.000765	0.000635	69.4994	1.55319	63.6327	487459	0.000123441
低度组	李丁也	12	0	-2.38	24.33	54.1424	60.0651	56.4221	58.5396	61.5101	69.4199	106.462	96.3563	85.5003	71.4568	0.779925	0.564192	0.585557	0.684671	0.860802	0.000569	0.000686	0.000559	0.000686	0.000548	0.000404	0.000385	0.000359	0.000383	0.000254	0.000563	0.000433	0.000624	0.000437	0.000501	62.2124	1.53345	54.4556	271648	0.0193674
低度组	李宇萱	11	1	-2.38	23.32	60.2079	68.3422	60.9111	61.4378	64.4693	79.0492	129.306	117.583	95.3884	68.9102	0.76165	0.52853	0.518025	0.644081	0.935555	0.000622	0.000625	0.000526	0.000669	0.000722	0.000514	0.000415	0.000608	0.00073	0.00038	0.000521	0.000564	0.000713	0.000576	0.000566	69.2098	1.52399	57.9721	211144	0.000229266
低度组	李梦瑶	10	1	-2.5	24.7	58.9527	69.9398	60.5045	59.0985	63.7919	74.0619	112.83	103.624	89.2908	65.9532	0.795993	0.61987	0.583887	0.661865	0.967229	0.000766	0.001035	0.000593	0.000619	0.000941	0.000407	0.000475	0.000354	0.000447	0.0004	0.000811	0.000449	0.000491	0.000701	0.000561	66.5074	1.53553	56.5696	811135	0.00222418
低度组	周鹏睿	11	0	-2.5	23.25	65.031	81.2207	69.0079	64.7176	66.9129	76.389	112.812	102.357	89.1678	87.4293	0.851314	0.719963	0.674187	0.725795	0.765338	0.000794	0.001018	0.000626	0.000843	0.000777	0.000684	0.000834	0.000754	0.000371	0.000999	0.000961	0.000693	0.00057	0.000908	0.000732	70.8738	1.47969	46.0786	0	0.00236894
低度组	姬子铱	10	1	-2.63	24.12	60.4052	67.5358	60.047	59.9488	62.007	79.3656	102.404	107.077	101.575	102.467	0.7611	0.659501	0.560782	0.590191	0.60514	0.000574	0.000813	0.000569	0.000254	0.000381	0.000529	0.000388	0.000702	0.000512	0.00067	0.000628	0.000622	0.000426	0.000593	0.000547	68.6117	1.53033	48.6205	706458	0.0358693
低度组	靳禹泽	12	0	-2.63	23.98	61.0249	69.5658	63.1765	62.7489	62.0087	85.8478	119.512	104.815	94.9261	77.4671	0.71085	0.582083	0.602743	0.661029	0.800452	0.000616	0.001026	0.000589	0.000516	0.000578	0.000486	0.000538	0.000519	0.00039	0.000456	0.000726	0.000551	0.000438	0.000527	0.000547	72.6785	1.50077	45.8497	0	0.00957091
低度组	李佳辉	12	0	-1.63	23.94	59.6744	70.582	66.8803	64.4461	71.1632	77.1522	107.073	94.0153	91.4541	83.1022	0.773463	0.659196	0.711377	0.704683	0.856333	0.000862	0.00095	0.00096	0.000812	0.000707	0.000569	0.000524	0.000505	0.000754	0.000386	0.000791	0.00081	0.000792	0.00062	0.000736	68.6271	1.54886	54.5315	638332	0.0313726
低度组	陈思同	11	0	-2.75	25.93	59.1423	63.6529	60.4545	57.8496	58.9026	82.2058	113.719	89.9614	109.723	76.4335	0.719442	0.559736	0.672005	0.527235	0.770638	0.000622	0.00061	0.000813	0.000448	0.000441	0.000441	0.00046	0.000348	0.000389	0.000416	0.000502	0.000581	0.000417	0.000427	0.000513	69.2603	1.56884	58.5064	883422	0.0979599
低度组	郭晓轩	11	1	-2.75	24.4	62.2558	72.4188	72.3385	68.4865	62.3971	78.7191	106.814	102.209	93.618	71.2389	0.79086	0.677992	0.707747	0.731552	0.875886	0.000571	0.000492	0.000552	0.000423	0.000815	0.000639	0.000648	0.00058	0.000913	0.000704	0.000582	0.000568	0.00073	0.000739	0.000611	69.3577	1.54518	57.3755	489947	0.00317318
低度组	程军浩	11	0	-2.88	23.89	61.4411	71.0172	66.8519	69.7971	68.3471	79.8816	105.671	103.89	95.5555	83.391	0.769153	0.672056	0.643485	0.730436	0.819598	0.000756	0.000776	0.000673	0.000931	0.00071	0.000367	0.000315	0.000342	0.000271	0.000373	0.000572	0.000525	0.000684	0.000609	0.000604	71.3449	1.5606	51.8841	934555	0.0391121
低度组	杨于生	12	0	-2.88	24.36	59.7408	67.7234	55.8779	60.3523	59.4766	79.4445	120.818	100.215	93.5489	81.372	0.751982	0.56054	0.557578	0.645142	0.730922	0.00074	0.000749	0.000742	0.000834	0.000996	0.000502	0.000768	0.000331	0.000588	0.000355	0.000758	0.000562	0.000717	0.000716	0.000618	69.8395	1.54692	48.2192	601430	0.0377983
中高度组	毕雨欣	10	1	-3.0	24.34	56.9965	65.0288	62.0622	60.4651	56.1385	78.2459	115.517	112.679	111.466	82.0372	0.728428	0.562936	0.550786	0.542454	0.684306	0.000499	0.000511	0.000412	0.000437	0.000449	0.000564	0.000504	0.000588	0.000266	0.000351	0.000508	0.000479	0.000387	0.00041	0.000528	69.2127	1.53621	53.7093	310222	0.00894151
中高度组	曹婉婷	11	1	-3.0	23.69	65.4062	77.5986	67.0933	64.3661	63.9492	80.2471	116.299	106.754	95.3861	79.2979	0.815061	0.667234	0.628485	0.674796	0.806443	0.000681	0.000989	0.000833	0.000742	0.000529	0.000484	0.00043	0.000315	0.000515	0.000553	0.000774	0.000663	0.000647	0.000546	0.000588	73.6033	1.57779	52.7623	507173	0.0414988
中高度组	杜嘉煜	11	1	-3.0	23.61	64.6324	72.0685	71.5229	71.6352	66.0697	80.3636	130.526	114.431	99.6984	86.3987	0.80425	0.552137	0.625031	0.718519	0.764706	0.00072	0.000797	0.000452	0.00091	0.00074	0.000552	0.001024	0.000609	0.0008	0.00039	0.000883	0.000518	0.000857	0.000691	0.000653	73.8132	1.56149	59.158	554963	0.0181526
中高度组	田锦辰	12	0	-3.0	25.93	58.0433	67.3193	60.0752	58.9428	58.9778	77.5476	115.53	97.1939	80.7909	70.33	0.748485	0.582698	0.618096	0.729573	0.838586	0.000603	0.000695	0.000479	0.000649	0.000532	0.000677	0.000683	0.000695	0.000536	0.000723	0.00069	0.000534	0.000609	0.000634	0.000636	68.4311	1.5297	55.2687	572189	0.00255575
中高度组	王乐榕	12	0	-3.0	27.01	55.8086	57.9855	56.4905	55.6112	60.6285	64.7397	94.8139	92.4376	83.7686	56.9482	0.862045	0.611572	0.61112	0.663867	0.9949	0.000593	0.00063	0.000459	0.000801	0.000461	0.000434	0.000368	0.000576	0.000363	0.000412	0.00061	0.000524	0.000517	0.000458	0.000512	59.6244	1.46972	51.5047	1146280	0.0204641
中高度组	闫泽浩	12	0	-3.0	24.84	62.1801	69.0273	65.7242	65.6538	62.4756	82.7928	108.614	99.3051	95.6648	93.381	0.751033	0.635529	0.661841	0.68629	0.669039	0.001009	0.001112	0.001197	0.001322	0.000834	0.000697	0.000768	0.000448	0.001023	0.000656	0.000931	0.000828	0.001166	0.000747	0.000846	72.5737	1.548	41.9861	218338	0.0115095
中高度组	崔梦琪	12	1	-3.13	24.43	57.2747	64.087	58.9739	59.3277	59.8105	74.8976	102.788	101.46	92.5172	72.5774	0.764707	0.623488	0.581253	0.641261	0.824093	0.000695	0.000568	0.000591	0.0006	0.000899	0.000655	0.000917	0.000414	0.000545	0.000907	0.000735	0.000536	0.000576	0.000901	0.000678	66.0691	1.55538	54.709	1160200	0.0746168
中高度组	李佳霖	11	1	-3.25	24.26	62.5363	74.4474	62.7414	62.1216	60.641	82.107	118.983	104.391	92.5545	87.8181	0.761644	0.625698	0.601022	0.671189	0.69053	0.000665	0.000749	0.000665	0.000789	0.000414	0.00055	0.000512	0.000475	0.000331	0.000597	0.00063	0.000545	0.000596	0.000542	0.000605	72.6814	1.54309	37.5806	0	0.0258085
中高度组	暴子钰	12	1	-3.38	23.74	59.4073	68.743	63.699	60.7571	62.7147	73.0292	105.613	94.1009	91.1942	76.9948	0.813473	0.650892	0.676922	0.666238	0.814531	0.000714	0.000796	0.000443	0.000692	0.000932	0.000591	0.000796	0.000513	0.000545	0.000581	0.000796	0.000469	0.000615	0.00077	0.000655	66.896	1.53289	56.1326	1106850	0.00560317
中高度组	张韵涵	11	1	-3.38	23.82	61.3007	73.7142	72.2657	69.5724	62.6736	77.2592	108.015	106.059	95.7023	73.1341	0.793442	0.682441	0.681372	0.726966	0.856968	0.000542	0.000435	0.000421	0.000301	0.000825	0.000459	0.000349	0.000401	0.000251	0.000192	0.000405	0.000414	0.000274	0.00063	0.0005	69.6367	1.52413	58.1118	561573	7.67528e-05
中高度组	陈昱彤	11	1	-3.5	24.22	66.2557	74.2099	67.9715	66.7715	62.7764	75.9892	106.684	106.558	93.3152	81.7091	0.87191	0.695603	0.637881	0.715548	0.768291	0.000598	0.00047	0.000514	0.000557	0.000634	0.000616	0.000414	0.000711	0.000827	0.000464	0.000444	0.000627	0.000741	0.000532	0.000608	71.0681	1.56648	59.5915	1104640	0.00760171
中高度组	董紫涵	11	1	-3.5	20.63	66.9562	72.0071	68.7884	67.5461	67.2148	83.111	111.81	101.286	97.4971	91.4102	0.805624	0.644015	0.679151	0.692801	0.735309	0.000753	0.000794	0.000792	0.000649	0.000584	0.000515	0.000579	0.00059	0.000497	0.000545	0.000682	0.000703	0.000544	0.000558	0.000623	74.3734	1.56137	56.9585	0	0.0770737
中高度组	李杭奇	11	0	-3.5	25.71	58.8475	65.6235	60.6361	57.6951	57.8172	78.9411	112.529	94.0184	91.1599	84.0986	0.745461	0.583169	0.644939	0.6329	0.687494	0.000694	0.000618	0.000854	0.000327	0.000713	0.000644	0.000801	0.000687	0.000841	0.000483	0.000695	0.000787	0.000575	0.000627	0.000674	69.3035	1.52734	45.0241	0	0.0646686
中高度组	安哲萱	10	1	-3.63	24.7	63.3348	75.6865	65.6239	64.2863	63.4471	73.4926	103.729	97.7289	98.7857	80.2334	0.861786	0.729655	0.67149	0.650765	0.790782	0.000717	0.000804	0.00074	0.000607	0.000653	0.001315	0.001415	0.001214	0.001833	0.001003	0.001091	0.001031	0.00132	0.000845	0.001009	69.2227	1.57234	55.3644	0	0.00689734
中高度组	崔甜睿	12	1	-3.63	25.98	56.7513	65.8009	60.8874	60.8599	57.2671	71.5986	102.922	100.203	79.9051	74.1086	0.79263	0.639327	0.607638	0.761653	0.772746	0.000699	0.00075	0.000385	0.000923	0.000884	0.000374	0.000268	0.000396	0.000338	0.000313	0.000556	0.00039	0.000746	0.000656	0.000559	64.2469	1.47418	59.1967	755413	0.0122962
中高度组	李曾嘉鑫	11	0	-3.63	23.13	63.6185	70.3534	65.9764	65.0848	63.5447	76.7722	110.755	99.8638	86.6624	76.6536	0.828666	0.635217	0.660664	0.751016	0.828986	0.000778	0.000769	0.000767	0.000747	0.000727	0.000495	0.000379	0.000673	0.000348	0.000416	0.000603	0.000728	0.000639	0.000575	0.000668	70.7595	1.55608	49.519	0	0.0142254
中高度组	李子彤	11	0	-3.63	21.49	60.4061	75.2051	66.5799	62.552	60.1309	69.1136	110.097	100.203	78.6458	72.8041	0.874013	0.68308	0.66445	0.795364	0.825927	0.000897	0.001109	0.000695	0.001329	0.001165	0.000594	0.000819	0.000673	0.000657	0.000848	0.001012	0.000686	0.001006	0.001062	0.000778	65.5476	1.57969	56.1493	458101	0.00566501
中高度组	桂睿博	11	0	-3.75	24.25	67.1718	69.9461	76.5886	70.9941	63.21	77.2955	104.219	95.1447	88.8011	78.0102	0.869026	0.671147	0.804971	0.799473	0.810278	0.000744	0.000702	0.001176	0.000587	0.000509	0.000582	0.000665	0.000347	0.000441	0.000557	0.000682	0.000836	0.000528	0.000536	0.000667	72.7503	1.5876	50.0455	865418	0.0352369
中高度组	姬悦然	11	1	-3.75	23.48	62.6434	77.2277	65.1985	60.2234	62.0452	77.6878	115.026	103.336	88.0875	82.2329	0.806348	0.671396	0.630938	0.683678	0.754506	0.000689	0.00103	0.000733	0.000754	0.000854	0.000631	0.000466	0.000533	0.00067	0.000671	0.000806	0.000645	0.000714	0.000768	0.000663	70.9541	1.58028	43.5784	727183	0.00665987
中高度组	张威德	11	0	-3.75	24.27	63.7794	77.2461	69.9198	64.9461	66.1366	80.789	124.491	102.375	99.9485	92.8579	0.789457	0.620494	0.682976	0.649796	0.712235	0.000751	0.000779	0.000531	0.000593	0.000707	0.000866	0.000932	0.00126	0.001211	0.000963	0.000862	0.00081	0.000992	0.000855	0.00081	72.9906	1.5442	52.1578	0	0.00235372
中高度组	邢紫菡	11	1	-3.88	23.67	64.3958	75.0733	68.3167	68.5997	67.1808	82.3161	119.653	124.501	105.369	89.7112	0.782299	0.627424	0.548725	0.651044	0.748856	0.000884	0.001719	0.000713	0.001	0.000692	0.000489	0.000675	0.000384	0.000376	0.000602	0.001191	0.00052	0.000685	0.000626	0.000686	73.6146	1.57711	49.0794	299840	0.0598781
中高度组	郭浩宇	12	0	-4.0	22.45	70.72	76.8666	73.4732	69.1539	74.7806	87.5477	101.401	108.888	109.892	87.2511	0.807788	0.758047	0.674759	0.629289	0.857074	0.000692	0.000844	0.000535	0.000504	0.00097	0.00054	0.000536	0.000424	0.000554	0.000721	0.000657	0.000489	0.000528	0.000856	0.000613	79.7492	1.51872	43.545	99894.8	0.0256419
中高度组	韩瑞恒	12	0	-4.0	24.21	58.5547	60.3817	60.6605	57.6255	66.0956	81.622	108.735	91.2302	84.5305	72.4591	0.717389	0.55531	0.664917	0.681712	0.912178	0.000682	0.000671	0.000756	0.000956	0.000883	0.000993	0.000885	0.001428	0.000749	0.000663	0.00078	0.00115	0.000803	0.0008	0.000848	69.6673	1.54084	62.0997	0	0.0045104
中高度组	华亦鑫	10	0	-4.0	24.76	62.8244	74.8628	69.0399	64.3198	59.7398	72.703	103.259	102.169	92.1868	83.324	0.864124	0.725	0.67574	0.697712	0.716957	0.00064	0.000676	0.000554	0.000611	0.000738	0.000524	0.000609	0.00042	0.000693	0.000547	0.000641	0.00047	0.000658	0.000629	0.000572	67.3772	1.57432	62.207	770423	0.0311567
中高度组	李越	12	1	-4.13	23.51	57.5362	63.8078	57.7243	59.4206	58.2742	77.7281	122.966	107.562	88.8538	69.4804	0.740224	0.518906	0.536662	0.668746	0.838714	0.00064	0.000645	0.000639	0.000534	0.000366	0.000519	0.000753	0.000435	0.000405	0.000591	0.000673	0.000545	0.000485	0.000518	0.000585	67.6021	1.54289	36.1807	364739	0.0117379
中高度组	刘钰丹	12	1	-4.13	22.4	58.9739	66.5919	60.2053	61.8695	59.5604	76.9886	105.826	89.669	84.2488	71.7058	0.766009	0.629257	0.671417	0.734366	0.830622	0.000645	0.000666	0.000608	0.000894	0.000498	0.00066	0.000843	0.000807	0.000573	0.000585	0.000775	0.000714	0.0007	0.00055	0.000654	65.8243	1.51529	44.5767	785160	0.0711319
中高度组	弓知盈	11	1	-4.5	23.52	60.2992	67.0509	60.1552	60.074	62.0554	76.6196	103.447	95.8373	90.2009	83.8142	0.786995	0.648168	0.627681	0.666003	0.740392	0.000687	0.000811	0.000497	0.000673	0.000408	0.000689	0.00103	0.0004	0.000445	0.000933	0.000902	0.000465	0.000584	0.000721	0.000687	69.9745	1.46683	39.1317	0	0.0177919
中高度组	韩卓远	11	0	-4.63	24.04	61.5826	67.4378	66.9293	68.5742	66.0488	81.1752	127.082	108.161	101.962	91.4259	0.758638	0.530665	0.618791	0.672549	0.722429	0.000651	0.000888	0.000504	0.000357	0.000777	0.000527	0.000389	0.000927	0.000426	0.000496	0.000734	0.000668	0.000395	0.000668	0.000597	72.2583	1.54186	49.3503	0	0.00349994
中高度组	程柯欣	10	1	-4.75	24.52	62.1848	70.5995	65.4543	68.0975	65.0291	82.0964	110.826	94.457	88.9044	103.073	0.757461	0.637031	0.692954	0.765964	0.630905	0.000703	0.000682	0.000781	0.000863	0.00031	0.000666	0.000636	0.000574	0.000694	0.000403	0.000666	0.000671	0.000798	0.000378	0.000685	70.6187	1.55288	51.9086	0	0.0125797
中高度组	王梓暮	12	1	-4.75	24.88	57.7991	64.6571	62.8449	58.5928	59.1503	78.1538	107.776	99.2823	93.4665	84.6586	0.739555	0.599921	0.632991	0.626885	0.698692	0.000517	0.000573	0.000322	0.000424	0.000538	0.000388	0.000342	0.000311	0.000281	0.000337	0.000486	0.000316	0.000355	0.00047	0.000457	67.2382	1.54631	60.692	1553790	0.0214108
中高度组	柴王森	12	0	-5.13	24.94	66.1103	71.4993	71.55	71.6883	65.4714	79.9359	121.515	112.701	103.238	88.1499	0.827041	0.588401	0.634864	0.694402	0.742728	0.000688	0.000744	0.000482	0.000704	0.00054	0.000504	0.000551	0.000357	0.000349	0.000525	0.000643	0.00042	0.000484	0.00053	0.000591	73.4981	1.56644	57.4302	632965	0.0574814
中高度组	苗晋尧	11	0	-5.13	24.31	60.4687	61.7918	63.301	65.4983	64.1007	88.9831	112.019	108.123	96.0567	76.9217	0.679552	0.551619	0.585455	0.681871	0.833323	0.000637	0.000571	0.000765	0.000508	0.00075	0.000566	0.000651	0.000341	0.000489	0.000823	0.000605	0.000527	0.0005	0.000798	0.000602	72.8858	1.50215	49.528	0	9.47127e-05
中高度组	马景轩	12	0	-6.25	23.91	61.9007	75.9247	64.4208	61.1186	63.687	84.7548	122.248	106.925	102.286	96.0303	0.73035	0.621073	0.602487	0.597528	0.663197	0.000664	0.000621	0.000607	0.000691	0.000593	0.000548	0.000514	0.000491	0.000594	0.000697	0.000571	0.000538	0.000636	0.000634	0.000603	71.9514	1.55114	51.2722	329273	0.0291786
中高度组	杨紫涵	12	1	-7.38	24.62	55.5243	62.8102	57.8627	56.397	62.7513	71.9192	129.448	112.977	95.5532	80.858	0.772037	0.485214	0.512164	0.590215	0.776068	0.000709	0.000455	0.001087	0.000691	0.000545	0.000613	0.000575	0.000549	0.000463	0.000758	0.00052	0.000719	0.000591	0.000672	0.000661	63.4873	1.52922	60.651	560173	0
中高度组	秦慕淳	11	1	-7.88	23.77	61.7857	82.2969	65.728	65.627	63.4136	76.4894	111.224	91.1969	91.9297	84.5986	0.807768	0.739924	0.720726	0.713882	0.749582	0.000662	0.0008	0.000624	0.00085	0.00045	0.000514	0.000555	0.00043	0.000618	0.000501	0.000699	0.000553	0.000702	0.000484	0.000585	68.5284	1.53741	50.7204	0	0.000357686
中高度组	郝思桐	12	1	-8.5	25.28	59.6563	67.4963	65.2324	62.6209	61.4455	76.9163	119.29	108.888	83.6045	74.0002	0.7756	0.565817	0.599076	0.749013	0.830342	0.000665	0.000691	0.000514	0.000867	0.000668	0.000569	0.000836	0.000607	0.000535	0.000817	0.000791	0.000557	0.000675	0.000719	0.000618	68.3327	1.55824	53.7463	551035	0.0296044
