# Supplementary material for: Research on the correlation between retinal vascular parameters and axial length in children using an AI-based fundus image analysis system
Source: PLoS One. 2025 Jun 17;20(6):e0324352. doi: 10.1371/journal.pone.0324352 (PMC12173413; doi:10.1371/journal.pone.0324352)
Supplement: S4 File — (ZIP) [file pone.0324352.s004.zip]

Archive with 187 entries (124 files):
- Original fundus photographs (2)/
- Original fundus photographs (2)/Subject 100/
- Original fundus photographs (2)/Subject 100/OD_20230611896268_20230615104208_2.jpg
- Original fundus photographs (2)/Subject 100/OS_20230611896268_20230615104147_1.jpg
- Original fundus photographs (2)/Subject 101/
- Original fundus photographs (2)/Subject 101/OD_20230611435048_20230613105746_2.jpg
- Original fundus photographs (2)/Subject 101/OS_20230611435048_20230613105830_3.jpg
- Original fundus photographs (2)/Subject 102/
- Original fundus photographs (2)/Subject 102/OD_20230615639065_20230615154145_4.jpg
- Original fundus photographs (2)/Subject 102/OS_20230615639065_20230615154042_2.jpg
- Original fundus photographs (2)/Subject 103/
- Original fundus photographs (2)/Subject 103/OD_20230611524242_20230614113916_3.jpg
- Original fundus photographs (2)/Subject 103/OS_20230611524242_20230614113857_2.jpg
- Original fundus photographs (2)/Subject 104/
- Original fundus photographs (2)/Subject 104/OD_20230611440187_20230614102542_2.jpg
- Original fundus photographs (2)/Subject 104/OS_20230611440187_20230614102514_1.jpg
- Original fundus photographs (2)/Subject 105/
- Original fundus photographs (2)/Subject 105/OD_20230611213038_20230613103650_1.jpg
- Original fundus photographs (2)/Subject 105/OS_20230611213038_20230613103742_2.jpg
- Original fundus photographs (2)/Subject 106/
- Original fundus photographs (2)/Subject 106/OD_20230613104059_20230614161335_2.jpg
- Original fundus photographs (2)/Subject 106/OS_20230613104059_20230614161456_3.jpg
- Original fundus photographs (2)/Subject 107/
- Original fundus photographs (2)/Subject 107/OD_20230611727163_20230614161734_1.jpg
- Original fundus photographs (2)/Subject 107/OS_20230611727163_20230614161804_2.jpg
- Original fundus photographs (2)/Subject 108/
- Original fundus photographs (2)/Subject 108/OD_20230611171199_20230615112844_1.jpg
- Original fundus photographs (2)/Subject 108/OS_20230611171199_20230615112907_2.jpg
- Original fundus photographs (2)/Subject 109/
- Original fundus photographs (2)/Subject 109/OD_20230611412264_20230615103124_2.jpg
- Original fundus photographs (2)/Subject 109/OS_20230611412264_20230615103231_4.jpg
- Original fundus photographs (2)/Subject 110/
- Original fundus photographs (2)/Subject 110/OD_20230611392198_20230615112956_1.jpg
- Original fundus photographs (2)/Subject 110/OS_20230611392198_20230615113008_2.jpg
- Original fundus photographs (2)/Subject 111/
- Original fundus photographs (2)/Subject 111/OD_20230611554263_20230615102809_3.jpg
- Original fundus photographs (2)/Subject 111/OS_20230611554263_20230615102904_5.jpg
- Original fundus photographs (2)/Subject 112/
- Original fundus photographs (2)/Subject 112/OD_20230611119053_20230615165741_2.jpg
- Original fundus photographs (2)/Subject 112/OS_20230611119053_20230615165719_1.jpg
- Original fundus photographs (2)/Subject 113/
- Original fundus photographs (2)/Subject 113/OD_20230611843120_20230613171533_2.jpg
- Original fundus photographs (2)/Subject 113/OS_20230611843120_20230613171450_1.jpg
- Original fundus photographs (2)/Subject 114/
- Original fundus photographs (2)/Subject 114/OD_20230611899183_20230614095749_1.jpg
- Original fundus photographs (2)/Subject 114/OS_20230611899183_20230614095815_2.jpg
- Original fundus photographs (2)/Subject 115/
- Original fundus photographs (2)/Subject 115/OD_20230611583294_20230614155757_1.jpg
- Original fundus photographs (2)/Subject 115/OS_20230611583294_20230614155818_2.jpg
- Original fundus photographs (2)/Subject 116/
- Original fundus photographs (2)/Subject 116/OD_20230611738081_20230615152654_1.jpg
- Original fundus photographs (2)/Subject 116/OS_20230611738081_20230615152704_2.jpg
- Original fundus photographs (2)/Subject 117/
- Original fundus photographs (2)/Subject 117/OD_20230611555055_20230615165541_1.jpg
- Original fundus photographs (2)/Subject 117/OS_20230611555055_20230615165623_2.jpg
- Original fundus photographs (2)/Subject 118/
- Original fundus photographs (2)/Subject 118/OD_20230611582112_20230614160413_1.jpg
- Original fundus photographs (2)/Subject 118/OS_20230611582112_20230614160551_4.jpg
- Original fundus photographs (2)/Subject 119/
- Original fundus photographs (2)/Subject 119/OD_20230611704092_20230615153156_3.jpg
- Original fundus photographs (2)/Subject 119/OS_20230611704092_20230615152737_1.jpg
- Original fundus photographs (2)/Subject 120/
- Original fundus photographs (2)/Subject 120/OD_20230611578117_20230614100508_3.jpg
- Original fundus photographs (2)/Subject 120/OS_20230611578117_20230614100450_2.jpg
- Original fundus photographs (2)/Subject 121/
- Original fundus photographs (2)/Subject 121/OD_20230611825197_20230615113225_1.jpg
- Original fundus photographs (2)/Subject 121/OS_20230611825197_20230615114858_1.jpg
- Original fundus photographs (2)/Subject 122/
- Original fundus photographs (2)/Subject 122/OD_20230615299063_20230615153702_3.jpg
- Original fundus photographs (2)/Subject 122/OS_20230615299063_20230615153639_2.jpg
- Original fundus photographs (2)/Subject 123/
- Original fundus photographs (2)/Subject 123/OD_20230611289194_20230615113849_2.jpg
- Original fundus photographs (2)/Subject 123/OS_20230611289194_20230615113820_1.jpg
- Original fundus photographs (2)/Subject 124/
- Original fundus photographs (2)/Subject 124/OD_20230615692097_20230615170225_1.jpg
- Original fundus photographs (2)/Subject 124/OS_20230615692097_20230615170239_2.jpg
- Original fundus photographs (2)/Subject 63/
- Original fundus photographs (2)/Subject 63/OD_20230615564084_20230615160038_2.jpg
- Original fundus photographs (2)/Subject 63/OS_20230615564084_20230615160002_1.jpg
- Original fundus photographs (2)/Subject 64/
- Original fundus photographs (2)/Subject 64/OD_20230611045075_20230612163526_1.jpg
- Original fundus photographs (2)/Subject 64/OS_20230611045075_20230612163543_2.jpg
- Original fundus photographs (2)/Subject 65/
- Original fundus photographs (2)/Subject 65/OD_20230615294085_20230615155845_1.jpg
- Original fundus photographs (2)/Subject 65/OS_20230615294085_20230615155902_2.jpg
- Original fundus photographs (2)/Subject 66/
- Original fundus photographs (2)/Subject 66/OD_20230611913022_20230612155522_1.jpg
- Original fundus photographs (2)/Subject 66/OS_20230611913022_20230612155554_2.jpg
- Original fundus photographs (2)/Subject 67/
- Original fundus photographs (2)/Subject 67/OD_20230611963271_20230615103831_2.jpg
- Original fundus photographs (2)/Subject 67/OS_20230611963271_20230615103454_1.jpg
- Original fundus photographs (2)/Subject 68/
- Original fundus photographs (2)/Subject 68/OD_20230611902090_20230612155808_1.jpg
- Original fundus photographs (2)/Subject 68/OS_20230611902090_20230612155832_2.jpg
- Original fundus photographs (2)/Subject 69/
- Original fundus photographs (2)/Subject 69/OD_20230615342012_20230615105147_1.jpg
- Original fundus photographs (2)/Subject 69/OS_20230615342012_20230615105205_2.jpg
- Original fundus photographs (2)/Subject 70/
- Original fundus photographs (2)/Subject 70/OD_20230611847069_20230612163748_1.jpg
- Original fundus photographs (2)/Subject 70/OS_20230611847069_20230612163849_2.jpg
- Original fundus photographs (2)/Subject 71/
- Original fundus photographs (2)/Subject 71/OD_20230611198094_20230612160032_1.jpg
- Original fundus photographs (2)/Subject 71/OS_20230611198094_20230612160052_2.jpg
- Original fundus photographs (2)/Subject 72/
- Original fundus photographs (2)/Subject 72/OD_20230615876067_20230615154543_2.jpg
- Original fundus photographs (2)/Subject 72/OS_20230615876067_20230615154527_1.jpg
- Original fundus photographs (2)/Subject 73/
- Original fundus photographs (2)/Subject 73/OD_20230611212030_20230614160230_1.jpg
- Original fundus photographs (2)/Subject 73/OS_20230611212030_20230614160249_2.jpg
- Original fundus photographs (2)/Subject 74/
- Original fundus photographs (2)/Subject 74/OD_20230615931049_20230615114749_2.jpg
- Original fundus photographs (2)/Subject 74/OS_20230615931049_20230615114632_1.jpg
- Original fundus photographs (2)/Subject 75/
- Original fundus photographs (2)/Subject 75/OD_20230611931093_20230612154603_1.jpg
- Original fundus photographs (2)/Subject 75/OS_20230611931093_20230612154924_4.jpg
- Original fundus photographs (2)/Subject 76/
- Original fundus photographs (2)/Subject 76/OD_20230615452066_20230615154304_1.jpg
- Original fundus photographs (2)/Subject 76/OS_20230615452066_20230615154412_4.jpg
- Original fundus photographs (2)/Subject 77/
- Original fundus photographs (2)/Subject 77/OD_20230611268024_20230612164109_1.jpg
- Original fundus photographs (2)/Subject 77/OS_20230611268024_20230612164205_2.jpg
- Original fundus photographs (2)/Subject 78/
- Original fundus photographs (2)/Subject 78/OD_20230611822049_20230613103908_1.jpg
- Original fundus photographs (2)/Subject 78/OS_20230611822049_20230613103930_2.jpg
- Original fundus photographs (2)/Subject 79/
- Original fundus photographs (2)/Subject 79/OD_20230611289232_20230614104425_1.jpg
- Original fundus photographs (2)/Subject 79/OS_20230611289232_20230614104443_2.jpg
- Original fundus photographs (2)/Subject 80/
- Original fundus photographs (2)/Subject 80/OD_20230611265193_20230615113933_1.jpg
- Original fundus photographs (2)/Subject 80/OS_20230611265193_20230615113945_2.jpg
- Original fundus photographs (2)/Subject 81/
- Original fundus photographs (2)/Subject 81/OD_20230615122030_20230615112113_1.jpg
- Original fundus photographs (2)/Subject 81/OS_20230615122030_20230615112129_2.jpg
- Original fundus photographs (2)/Subject 82/
- Original fundus photographs (2)/Subject 82/OD_20230611952047_20230613104917_1.jpg
- Original fundus photographs (2)/Subject 82/OS_20230611952047_20230613104938_2.jpg
- Original fundus photographs (2)/Subject 83/
- Original fundus photographs (2)/Subject 83/OD_20230611050086_20230615152401_1.jpg
- Original fundus photographs (2)/Subject 83/OS_20230611050086_20230615152413_2.jpg
- Original fundus photographs (2)/Subject 84/
- Original fundus photographs (2)/Subject 84/OD_20230611447096_20230612160927_1.jpg
- Original fundus photographs (2)/Subject 84/OS_20230611447096_20230612161006_2.jpg
- Original fundus photographs (2)/Subject 85/
- Original fundus photographs (2)/Subject 85/OD_20230611015097_20230612160623_1.jpg
- Original fundus photographs (2)/Subject 85/OS_20230611015097_20230612160703_2.jpg
- Original fundus photographs (2)/Subject 86/
- Original fundus photographs (2)/Subject 86/OD_20230611893056_20230612164330_1.jpg
- Original fundus photographs (2)/Subject 86/OS_20230611893056_20230612164351_2.jpg
- Original fundus photographs (2)/Subject 87/
- Original fundus photographs (2)/Subject 87/OD_20230611852201_20230615112459_1.jpg
- Original fundus photographs (2)/Subject 87/OS_20230611852201_20230615112655_5.jpg
- Original fundus photographs (2)/Subject 88/
- Original fundus photographs (2)/Subject 88/OD_20230615968098_20230615170425_2.jpg
- Original fundus photographs (2)/Subject 88/OS_20230615968098_20230615170348_1.jpg
- Original fundus photographs (2)/Subject 89/
- Original fundus photographs (2)/Subject 89/OD_20230611724124_20230614105802_1.jpg
- Original fundus photographs (2)/Subject 89/OS_20230611724124_20230614105937_2.jpg
- Original fundus photographs (2)/Subject 90/
- Original fundus photographs (2)/Subject 90/OD_20230611548085_20230615152522_2.jpg
- Original fundus photographs (2)/Subject 90/OS_20230611548085_20230615152459_1.jpg
- Original fundus photographs (2)/Subject 91/
- Original fundus photographs (2)/Subject 91/OD_20230611992269_20230615105735_2.jpg
- Original fundus photographs (2)/Subject 91/OS_20230611992269_20230615105631_1.jpg
- Original fundus photographs (2)/Subject 92/
- Original fundus photographs (2)/Subject 92/OD_20230611585060_20230613110149_1.jpg
- Original fundus photographs (2)/Subject 92/OS_20230611585060_20230613110300_3.jpg
- Original fundus photographs (2)/Subject 93/
- Original fundus photographs (2)/Subject 93/OD_20230611291130_20230614162051_2.jpg
- Original fundus photographs (2)/Subject 93/OS_20230611291130_20230614162222_2.jpg
- Original fundus photographs (2)/Subject 94/
- Original fundus photographs (2)/Subject 94/OD_20230615830061_20230615153410_1.jpg
- Original fundus photographs (2)/Subject 94/OS_20230615830061_20230615153422_2.jpg
- Original fundus photographs (2)/Subject 95/
- Original fundus photographs (2)/Subject 95/OD_20230612983003_20230614160747_2.jpg
- Original fundus photographs (2)/Subject 95/OS_20230612983003_20230614160659_1.jpg
- Original fundus photographs (2)/Subject 96/
- Original fundus photographs (2)/Subject 96/OD_20230611148057_20230615165421_4.jpg
- Original fundus photographs (2)/Subject 96/OS_20230611148057_20230615165403_3.jpg
- Original fundus photographs (2)/Subject 97/
- Original fundus photographs (2)/Subject 97/OD_20230611421046_20230613104011_1.jpg
- Original fundus photographs (2)/Subject 97/OS_20230611421046_20230613104110_3.jpg
- Original fundus photographs (2)/Subject 98/
- Original fundus photographs (2)/Subject 98/OD_20230615149048_20230615114428_1.jpg
- Original fundus photographs (2)/Subject 98/OS_20230615149048_20230615114455_2.jpg
- Original fundus photographs (2)/Subject 99/
- Original fundus photographs (2)/Subject 99/OD_20230611444173_20230614103240_1.jpg
- Original fundus photographs (2)/Subject 99/OS_20230611444173_20230614103318_2.jpg
