# Supplementary material for: Research on the correlation between retinal vascular parameters and axial length in children using an AI-based fundus image analysis system
Source: PLoS One. 2025 Jun 17;20(6):e0324352. doi: 10.1371/journal.pone.0324352 (PMC12173413; doi:10.1371/journal.pone.0324352)
Supplement: S5 File — (XLS) [file pone.0324352.s005.xls]

## Sheet: Computerized Optometry
Subject ID	Age	Gender	Uncorrected visual acuity (UCVA) of the right eye	Uncorrected visual acuity (UCVA) of the left eye	Best-corrected visual acuity (BCVA) of the right eye	Best-corrected visual acuity (BCVA) of the left eye	Spherical power of the right eye	Spherical power of the left eye	Cylindrical power of the right eye	Cylindrical power of the left eye	Cylindrical axis of the right eye	Cylindrical axis of the left eye	Trial lens of the left eye	Trial lens of the right eye	Spherical equivalent (SE) of the right eye	Spherical equivalent (SE) of the left eye	Use of corrective glasses	Flat keratometry (K1) of the right eye	Steep keratometry (K2) of the right eye	Flat axis of the right eye	Central corneal thickness (CCT) of the right eye	Anterior chamber depth (ACD) of the right eye	Lens thickness (LT) of the right eye	Axial length (AL) of the right eye	Horizontal corneal diameter (HCD) of the right eye	Flat keratometry (K1) of the left eye	Steep keratometry (K2) of the left eye	Flat axis of the left eye	Central corneal thickness (CCT) of the left eye	Anterior chamber depth (ACD) of the left eye	Lens thickness (LT) of the left eye	Axial length (AL) of the left eye	Horizontal corneal diameter (HCD) of the left eye
Subject 1	11	1	5.0	5.0			+0.25	+1.00	-0.75	-1.50	171	3	1	0	-0.13	0.25	Not wearing glasses	+44.83	+45.87	+1	+535.8	+4.46	+4.06	+22.19	+12.77	+44.50	+46.33	+1	+541.4	+4.37	+2.94	+22.12	+12.72
Subject 2	10	1	5.3	5.3			-2.75	-1.75	-1.75	-1.75	174	177	-1	-1	-3.63	-2.63	Not wearing glasses	+42.73	+44.15	+163	+546.3	+4.06	+3.36	+24.70	+12.69	+42.45	+44.35	+9	+542.1	+4.03	+3.35	+24.55	+13.16
Subject 3	12	1	4.3	4.4	5.0	5.0	-3.25	-4.25	-0.25	-0.50	167	178	-1	-1	-3.38	-4.5	Wear glasses	+43.46	+44.60	+166	+595.5	+3.85	+3.42	+23.74	+12.91	+43.10	+45.01	+165	+593.9	+4.07	+3.24	+23.75	+12.32
Subject 4	10	1	4.7	4.6			-2.75	+0.00	-0.50	+0.00	175	0	0	-1	-3.0	0.0	Not wearing glasses	+40.85	+41.74	+179	+514.8	+4.38	+3.30	+24.34	+13.53	+40.63	+41.35	+14	+511.3	+3.97	+3.32	+24.20	+13.39
Subject 5	11	0	5.0	5.1			-0.25	+0.25	-0.50	-0.25	139	20	0	0	-0.5	0.13	Not wearing glasses	+46.40	+47.57	+170	+486.2	+4.20	+3.74	+20.84	+12.68	+46.31	+47.57	+12	+475.7	+4.09	+3.88	+21.02	+12.70
Subject 6	11	0	5.0	5.2			-0.75	-1.00	-0.75	+0.00	87	0	-1	-1	-1.13	-1.0	Not wearing glasses	+42.87	+44.59	+172	+569.4	+4.38	+3.28	+24.56	+12.67	+42.56	+43.39	+169	+562.4	+4.31	+3.32	+25.69	+13.17
Subject 7	11	1	5.1	5.1			-1.25	-2.75	-0.50	-0.50	177	175	-1	-1	-1.5	-3.0	Not wearing glasses	+41.87	+42.96	+174	+601.6	+3.94	+3.71	+24.54	+13.33	+41.62	+43.24	+12	+600.9	+4.17	+3.70	+24.07	+13.35
Subject 8	11	1	4.9	5.1			-2.25	-1.00	-1.50	-2.00	178	176	-1	-1	-3.0	-2.0	Not wearing glasses	+44.54	+45.73	+169	+559.6	+4.01	+3.31	+23.69	+12.07	+44.71	+46.30	+15	+558.9	+3.87	+4.95	+23.65	+11.93
Subject 9	12	0	4.5	4.5			-4.00	-3.75	-2.25	-2.25	3	179	-1	-1	-5.13	-4.88	Not wearing glasses	+42.26	+44.00	+178	+572.2	+4.21	+3.51	+24.94	+12.66	+42.36	+44.01	+8	+572.2	+4.22	+3.37	+25.12	+12.28
Subject 10	11	1	5.1	4.8			+0.00	-2.25	-0.50	-0.50	100	172	-1	0	-0.25	-2.5	Not wearing glasses	+43.94	+44.75	+176	+519.7	+3.93	+3.66	+22.74	+12.97	+43.75	+44.66	+3	+523.9	+4.03	+3.52	+23.43	+12.94
Subject 11	12	1	4.8	4.4	5.1	4.9	-0.75	-2.25	-2.00	-1.00	175	177	-1	-1	-1.75	-2.75	Wear glasses	+41.22	+41.75	+162	+522.5	+4.16	+3.46	+24.16	+12.67	+40.96	+41.86	+7	+522.5	+4.05	+3.35	+24.50	+12.58
Subject 12	11	1	5.1	5.2			+0.00	+0.25	-0.25	-0.50	145	172	0	0	-0.13	0.0	Not wearing glasses	+43.85	+45.35	+4	+540.7	+4.20	+3.47	+24.34	+12.63	+44.07	+45.44	+4	+543.5	+4.27	+3.36	+24.72	+12.75
Subject 13	12	0	5.0	5.0			-0.75	+0.50	-0.50	-1.25	3	173	1	-1	-1.0	-0.13	Not wearing glasses	+40.66	+41.70	+2	+531.6	+4.45	+3.26	+24.98	+13.56	+40.37	+41.29	+2	+531.6	+4.26	+3.35	+24.65	+13.54
Subject 14	11	0	4.7	4.6			-2.50	-3.00	-0.50	-0.25	174	10	-1	-1	-2.75	-3.13	Not wearing glasses	+40.61	+41.12	+161	+566.6	+3.39	+3.24	+25.93	+12.35	+40.59	+40.69	+54	+568.7	+4.14	+3.24	+25.58	+12.54
Subject 15	11	1	4.7	4.9	5.2	5.2	-3.25	-2.25	-0.50	-1.00	165	180	-1	-1	-3.5	-2.75	Wear glasses	+44.64	+46.06	+169	+538.6	+4.17	+3.56	+24.22	+12.5	+43.79	+45.94	+179	+535.8	+4.62	+3.58	+23.74	+12.3
Subject 16	11	0	4.9	4.9			-2.25	-0.50	-1.25	-1.75	179	177	-1	-1	-2.88	-1.38	Not wearing glasses	+43.09	+44.07	+180	+537.2	+4.29	+3.18	+23.89	+12.56	+42.32	+44.04	+180	+530.9	+4.06	+3.18	+25.84	+12.63
Subject 17	10	0	5.2	5.0			-0.25	-0.50	-0.25	-1.00	100	164	-1	0	-0.38	-1.0	Not wearing glasses	+41.55	+41.91	+168	+569.4	+4.20	+3.30	+24.89	+12.81	+41.68	+42.17	+14	+570.8	+4.39	+3.30	+24.97	+13.10
Subject 18	10	1	4.0	4.5			-4.75	-4.50	+0.00	-0.75	0	80	-1	-1	-4.75	-4.88	Not wearing glasses	+40.54	+41.51	+172	+498.0	+4.09	+3.01	+24.52	+12.41	+40.22	+40.92	+12	+502.9	+3.89	+3.02	+24.44	+12.21
Subject 19	11	0	5.1	5.1			-1.25	-2.50	-0.25	-0.25	120	106	-1	-1	-1.38	-2.63	Not wearing glasses	+40.01	+40.52	+164	+577.8	+4.38	+3.35	+25.15	+12.99	+40.22	+41.18	+4	+579.2	+4.12	+3.31	+25.48	+13.07
Subject 20	11	0	5.1	5.2			-0.50	+0.50	-0.25	-0.75	169	1	1	-1	-0.63	0.13	Not wearing glasses	+41.06	+41.43	+2	+554.0	+4.84	+3.54	+27.60	+13.76	+41.28	+42.07	+1	+559.6	+4.91	+3.55	+27.51	+13.59
Subject 21	12	1	4.6	4.8	5.0	4.7	-3.00	+8.50	-0.25	+0.00	25	0	1	-1	-3.13	18.5	Wear glasses	+42.98	+43.44	+179	+540.0	+3.71	+3.44	+24.43	+12.59	+42.65	+43.67	+5	+541.4	+3.88	+3.65	+24.06	+12.60
Subject 22	12	1	5	5			-3.25	-2.00	-0.75	-4.00	117	32	-1	-1	-3.63	-4.0	Overnight orthokeratology lenses	+41.26	+43.13	+174	+547.0	+4.25	+3.02	+25.98	+13.04	+40.73	+42.88	+180	+548.4	+4.56	+3.12	+25.99	+12.61
Subject 23	11	0	4.9	5.1			-1.75	-0.25	-0.25	-0.50	143	172	0	-1	-1.88	-0.5	Not wearing glasses	+44.82	+45.74	+162	+563.8	+4.44	+3.61	+24.08	+12.44	+44.13	+44.84	+14	+555.4	+4.08	+3.97	+24.04	+12.63
Subject 24	11	1	3.8	4.0			-3.25	-2.50	-0.50	-0.75	172	180	-1	-1	-3.5	-2.88	Not wearing glasses	+0.21	+0.21	+999	+573.6	+4.15	+3.40	+20.63	+13.05	+43.87	+43.90	+143	+568.0	+4.27	+3.36	+20.52	+13.04
Subject 25	11	0	5.1	5.2			+0.25	+0.50	-0.75	-0.75	157	5	1	0	-0.13	0.13	Not wearing glasses	+43.77	+44.31	+43	+535.1	+4.36	+3.85	+23.67	+12.56	+43.92	+45.05	+170	+533.0	+4.16	+3.33	+23.21	+12.24
Subject 26	11	1	5.0	5.0			-3.00	+0.00	+0.00	-0.50	0	6	0	-1	-3.0	-0.25	Not wearing glasses	+43.65	+44.95	+2	+534.4	+4.41	+2.97	+23.61	+12.76	+43.97	+45.20	+179	+537.9	+4.78	+3.49	+22.86	+12.41
Subject 27	10	1	5.0	5.0	5.2	5.0	-2.25	+1.00	-0.25	-0.50	40	152	1	-1	-2.38	0.75	Wear glasses	+42.15	+42.98	+179	+551.2	+4.27	+3.64	+23.23	+12.93	+42.19	+43.80	+171	+562.4	+4.37	+3.62	+23.45	+12.84
Subject 28	11	1	5.0	5.2			-0.50	+0.25	-1.75	-1.50	172	180	0	-1	-1.38	-0.5	Not wearing glasses	+45.05	+45.96	+177	+562.4	+4.34	+3.18	+23.07	+12.79	+45.04	+46.16	+178	+556.8	+4.42	+3.22	+22.94	+13.06
Subject 29	11	1	5.2	5.1			-0.25	+2.50	-0.25	-0.50	155	158	1	0	-0.38	2.25	Not wearing glasses	+42.47	+44.25	+175	+533.7	+3.82	+3.39	+23.33	+12.59	+42.45	+44.14	+7	+530.2	+3.66	+3.38	+22.89	+12.44
Subject 30	12	0	5.2	5.2			-1.25	+1.25	-0.25	-0.25	5	4	1	-1	-1.38	1.13	Not wearing glasses	+41.92	+43.23	+174	+610.0	+4.50	+3.32	+24.52	+12.40	+42.59	+44.79	+6	+606.5	+4.17	+5.40	+23.59	+12.71
Subject 31	11	0	5.0	5.0			+1.00	+0.50	-2.00	-2.50	177	4	1	1	0.0	-0.75	Not wearing glasses	+43.49	+45.84	+179	+544.9	+3.81	+3.12	+23.34	+12.11	+43.73	+46.28	+4	+547.7	+4.15	+3.28	+23.30	+12.21
Subject 32	12	1	5.3	5.3			-0.25	-0.50	+0.00	-0.25	0	11	-1	0	-0.25	-0.63	Not wearing glasses	+43.09	+43.49	+170	+533.7	+3.43	+4.06	+22.41	+12.88	+42.92	+43.83	+8	+530.9	+3.62	+3.76	+22.58	+12.92
Subject 33	10	1	5.1	5.1			-0.25	-0.25	-1.00	-0.25	2	162	0	0	-0.75	-0.38	Not wearing glasses	+41.64	+43.17	+174	+535.1	+4.62	+3.38	+25.35	+13.17	+41.31	+43.05	+6	+519.7	+4.02	+3.49	+25.42	+12.64
Subject 34	10	0	5.3	5.2			+0.00	+0.50	-0.50	-0.25	17	173	1	0	-0.25	0.38	Not wearing glasses	+45.14	+46.32	+5	+550.0	+4.23	+3.35	+23.89	+12.66	+44.74	+46.30	+180	+542.1	+4.48	+3.29	+23.36	+12.38
Subject 35	12	1	4.5	5.0			-2.25	-0.75	-0.25	-0.25	162	20	-1	-1	-2.38	-0.88	Not wearing glasses	+43.13	+43.95	+8	+559.6	+4.26	+3.43	+23.11	+13.21	+42.95	+43.83	+179	+555.4	+4.18	+3.46	+23.48	+13.20
Subject 36	11	0	5.2	5.0			-0.50	+2.25	-0.50	-2.00	0	140	1	-1	-0.75	1.25	Not wearing glasses	+43.22	+43.95	+178	+540.7	+4.47	+3.20	+24.01	+12.26	+43.02	+44.15	+9	+537.9	+4.05	+3.10	+21.82	+12.00
Subject 37	11	0	5.0	5.0			-1.25	-1.00	-0.25	-0.50	119	165	-1	-1	-1.38	-1.25	Not wearing glasses	+44.15	+45.09	+1	+500.8	+4.22	+3.84	+22.90	+12.99	+43.41	+45.06	+8	+501.5	+4.41	+3.67	+23.05	+13.15
Subject 38	11	1	5.3	5.2			+0.25	-1.00	-0.25	-0.50	1	148	-1	0	0.13	-1.25	Not wearing glasses	+42.44	+43.54	+177	+499.4	+3.84	+3.45	+22.99	+13.49	+42.43	+43.27	+8	+496.6	+4.07	+3.38	+23.04	+13.24
Subject 39	11	1	5.1	5.3			-4.25	-4.50	-0.50	-0.50	174	77	-1	-1	-4.5	-4.75	Not wearing glasses	+41.97	+45.73	+1	+493.1	+4.25	+3.41	+23.52	+12.74	+42.30	+45.50	+8	+493.1	+3.87	+3.37	+23.70	+12.93
Subject 40	11	0	4.3	4.4			-3.25	-3.00	-1.00	-1.75	179	175	-1	-1	-3.75	-3.88	Not wearing glasses	+44.81	+45.77	+176	+491.7	+3.96	+5.09	+24.25	+12.70	+44.82	+46.27	+1	+484.8	+3.90	+3.51	+22.59	+12.80
Subject 41	11	0	5.0	4.7			-1.00	-1.50	-1.00	-0.25	9	143	-1	-1	-1.5	-1.63	Not wearing glasses	+42.74	+43.39	+13	+570.1	+3.96	+3.49	+23.41	+13.21	+42.72	+43.32	+170	+570.1	+4.36	+3.38	+23.75	+13.08
Subject 42	12	0	4.7	4.8			-3.75	-3.50	-0.50	-0.75	12	177	-1	-1	-4.0	-3.88	Not wearing glasses	+43.31	+43.58	+98	+561.0	+3.79	+3.50	+22.45	+12.79	+43.80	+44.51	+3	+551.2	+395	+4.48	+22.37	+12.88
Subject 43	11	0	5.3	5.3			-0.75	+0.50	-0.50	-0.50	112	12	1	-1	-1.0	0.25	Not wearing glasses	+42.06	+43.72	+7	+565.2	+4.00	+3.08	+22.70	+12.40	+41.39	+43.64	+5	+563.1	+4.16	+3.13	+25.09	+12.90
Subject 44	11	1	5.3	5.3			-2.50	-2.25	-0.50	-0.50	2	159	-1	-1	-2.75	-2.5	Not wearing glasses	+41.83	+43.49	+3	+567.3	+4.00	+3.46	+24.40	+13.08	+41.97	+43.24	+5	+563.1	+4.36	+3.26	+24.26	+13.26
Subject 45	11	1	4.9	5.1			-0.50	-0.75	-0.50	-0.50	155	175	-1	-1	-0.75	-1.0	Not wearing glasses	+42.53	+43.91	+166	+540.0	+4.16	+3.50	+23.79	+12.67	+42.08	+43.87	+7	+538.6	+3.97	+3.28	+23.93	+12.54
Subject 46	10	1	5.2	5.2			-0.25	+0.00	-0.25	-0.25	134	29	0	0	-0.38	-0.13	Not wearing glasses	+44.63	+45.40	+174	+554.0	+4.20	+3.31	+23.70	+12.26	+44.56	+45.02	+178	+544.9	+4.23	+3.27	+24.04	+12.23
Subject 47	12	0	4.4	4.4			-4.00	-3.00	+0.00	-0.50	0	156	-1	-1	-4.0	-3.25	Not wearing glasses	+41.72	+42.48	+175	+613.5	+3.95	+3.51	+24.21	+13.16	+41.42	+42.39	+10	+611.4	+3.98	+3.45	+24.28	+13.25
Subject 48	10	0	3.8	4.4			+0.00	+0.00	-0.25	-0.25	13	141	0	0	-0.13	-0.13	Not wearing glasses	+41.41	+42.92	+179	+505.0	+4.32	+3.23	+22.15	+13.18	+41.49	+43.37	+174	+512.0	+4.14	+3.87	+22.24	+13.23
Subject 49	11	0	5.1	5.1			-0.25	-0.25	+0.00	-0.25	0	133	0	0	-0.25	-0.38	Not wearing glasses	+44.26	+45.68	+166	+590.4	+4.27	+5.13	+23.79	+13.02	+44.31	+45.23	+22	+591.1	+4.50	+2.99	+24.14	+13.86
Subject 50	12	0	4.9	5.0			-1.75	-0.75	-0.75	-1.00	1	170	-1	-1	-2.13	-1.25	Not wearing glasses	+43.58	+44.49	+5	+514.1	+4.39	+3.41	+24.39	+13.48	+43.18	+44.15	+2	+521.8	+4.59	+3.32	+24.41	+13.34
Subject 51	11	0	5.2	5.2			-4.50	-4.50	-0.25	-0.50	166	78	-1	-1	-4.63	-4.75	Not wearing glasses	+43.02	+43.72	+179	+565.9	+4.09	+3.35	+24.04	+12.84	+43.01	+43.97	+178	+566.6	+3.97	+3.73	+23.93	+12.65
Subject 52	12	1	4.0	3.9	4.9	5.0	-7.75	-7.25	-1.50	-1.75	5	171	-1	-1	-8.5	-8.13	Wear glasses	+41.08	+42.89	+176	+607.4	+3.55	+2.03	+25.28	+12.45	+41.28	+42.39	+15	+601.6	+4.34	+3.37	+25.19	+12.63
Subject 53	11	0	5.3	5.3			-0.25	+0.00	-0.25	-0.25	1	172	0	0	-0.38	-0.13	Not wearing glasses	+42.49	+43.92	+180	+591.1	+4.61	+3.23	+24.66	+12.73	+42.77	+43.73	+172	+584.8	+4.25	+3.03	+24.90	+13.18
Subject 54	11	1	5.3	5.2			-0.25	-0.25	-0.75	-0.50	6	160	0	0	-0.63	-0.5	Not wearing glasses	+0.21	+0.21	+999	+515.5	+4.37	+3.27	+25.45	+12.24	+41.48	+42.72	+2	+523.9	+4.33	+3.43	+25.02	+12.16
Subject 55	10	0	4.7	4.6			-3.75	-3.50	-0.50	-0.50	110	30	-1	-1	-4.0	-3.75	Not wearing glasses	+43.35	+43.40	+174	+547.7	+4.24	+3.62	+24.76	+12.77	+43.48	+43.99	+8	+555.4	+4.49	+3.45	+24.35	+12.86
Subject 56	10	0	4.9	5.0			-0.25	-0.75	-0.25	+0.00	120	0	-1	0	-0.38	-0.75	Not wearing glasses	+41.77	+42.25	+148	+537.2	+4.04	+3.42	+21.98	+13.40	+41.84	+42.09	+11	+534.4	+3.75	+3.47	+22.33	+13.36
Subject 57	11	1	5.1	5.1			-3.50	-3.25	-0.50	-0.50	168	8	-1	-1	-3.75	-3.5	Not wearing glasses	+45.04	+46.02	+172	+543.5	+4.02	+3.41	+23.48	+12.44	+0.21	+0.21	+999	+553.3	+4.00	+3.46	+22.90	+12.54
Subject 58	10	1	4.7	4.6			-2.50	-3.00	-0.25	-0.25	166	13	-1	-1	-2.63	-3.13	Not wearing glasses	+44.46	+45.40	+5	+530.2	+4.43	+3.31	+24.12	+12.68	+44.37	+45.15	+9	+527.4	+4.52	+3.11	+24.42	+12.19
Subject 59	12	1	4.9	4.7			+0.25	-1.00	-0.75	-0.75	173	162	-1	0	-0.13	-1.38	Not wearing glasses	+40.86	+42.01	+2	+528.1	+4.07	+3.34	+24.40	+12.66	+41.42	+42.42	+173	+536.5	+4.27	+3.35	+24.80	+12.34
Subject 60	11	0	5.2	5.1			+0.50	+1.25	-1.50	-1.75	4	177	1	1	-0.25	0.38	Not wearing glasses	+43.40	+45.06	+178	+570.1	+4.14	+4.34	+22.16	+11.88	+43.70	+46.51	+6	+563.8	+3.97	+3.48	+22.80	+12.59
Subject 61	11	0	5.3	5.3			-0.25	-0.50	-0.25	-1.75	0	128	-1	0	-0.38	-1.38	Not wearing glasses	+42.36	+43.25	+176	+497.3	+4.81	+3.32	+23.79	+12.65	+41.90	+42.75	+6	+493.8	+3.77	+3.97	+23.96	+12.84
Subject 62	12	0	4.9	4.7			-1.75	-1.75	-1.75	-0.75	4	166	-1	-1	-2.63	-2.13	Not wearing glasses	+41.39	+42.76	+170	+558.9	+4.01	+3.44	+23.98	+13.07	+41.41	+42.49	+9	+566.6	+4.23	+3.47	+24.01	+13.12
Subject 63	11	1	4.1	4.2			-1.75	+0.75	-0.25	-0.75	45	6	1	-1	-1.88	0.38	Not wearing glasses	+43.93	+44.69	+14	+502.2	+4.33	+3.10	+23.84	+12.95	+43.65	+44.79	+4	+505.0	+4.20	+3.13	+22.98	+12.95
Subject 64	11	0	5.1	5.1			-3.00	-1.50	-1.25	-1.25	173	178	-1	-1	-3.63	-2.13	Not wearing glasses	+41.87	+42.89	+175	+516.2	+3.90	+3.66	+23.13	+12.69	+41.27	+43.09	+4	+520.4	+3.75	+3.72	+21.07	+12.58
Subject 65	11	0	5.3	5.3			+0.25	+0.25	-2.00	-1.25	174	174	0	0	-0.75	-0.38	Not wearing glasses	+42.05	+43.71	+177	+572.2	+4.33	+3.53	+24.29	+13.36	+42.24	+43.64	+3	+561.0	+4.35	+3.35	+24.31	+13.69
Subject 66	11	0	5.1	5.1			-0.75	-4.50	-0.75	-1.00	19	168	-1	-1	-1.13	-5.0	Not wearing glasses	+41.70	+43.33	+4	+568.7	+3.81	+3.70	+23.19	+12.65	+41.77	+43.39	+176	+564.8	+3.92	+3.70	+22.89	+12.58
Subject 67	12	0	4.7	4.5	4.9	4.7	-2.25	-2.75	-0.25	-1.00	178	177	-1	-1	-2.38	-3.25	Wear glasses	+40.04	+40.49	+5	+552.6	+4.20	+3.00	+24.33	+12.72	+40.07	+41.09	+9	+551.9	+3.53	+3.91	+23.91	+12.71
Subject 68	11	0	5.3	5.2			-1.50	-2.75	-4.00	-1.75	177	2	-1	-1	-3.5	-3.63	Not wearing glasses	+40.64	+42.14	+9	+541.4	+4.25	+3.18	+25.71	+13.81	+40.69	+42.46	+179	+533.7	+4.18	+3.30	+25.19	+13.70
Subject 69	12	0	4.9	4.9	5.3	5.3	-2.50	-1.00	-0.25	-1.25	179	2	-1	-1	-2.63	-1.63	Wear glasses	+43.26	+44.79	+175	+550.5	+4.39	+3.47	+25.53	+12.20	+42.63	+44.57	+180	+550.5	+4.30	+3.50	+23.94	+12.23
Subject 70	11	1	5.2	5.0			-2.50	-0.50	-1.50	-1.75	175	174	-1	-1	-3.25	-1.38	Not wearing glasses	+41.52	+42.78	+173	+572.2	+4.30	+3.45	+24.26	+13.16	+37.63	+38.73	+180	+568.0	+4.41	+3.46	+22.63	+13.35
Subject 71	11	1	5.0	5.0			+0.50	+0.25	-0.50	-0.50	178	7	0	1	0.25	0.0	Not wearing glasses	+42.82	+43.41	+177	+529.5	+4.19	+3.46	+20.18	+12.31	+40.09	+40.93	+20	+524.6	+4.21	+4.49	+23.34	+12.38
Subject 72	10	1	4.9	5.0			-2.25	-2.50	-0.50	-0.75	7	165	-1	-1	-2.5	-2.88	Not wearing glasses	+41.79	+42.44	+158	+642.8	+4.08	+3.28	+24.70	+12.54	+41.78	+43.18	+15	+635.1	+4.23	+3.29	+24.70	+12.45
Subject 73	11	1	5.3	5.2			+0.25	+0.75	+0.00	-0.50	0	171	1	0	0.25	0.5	Not wearing glasses	+43.02	+43.25	+6	+577.8	+3.94	+3.33	+23.55	+13.48	+42.90	+43.61	+171	+571.5	+3.80	+3.40	+23.06	+12.90
Subject 74	12	1	5.1	5.1			-0.50	-0.25	-0.25	+0.00	80	0	0	-1	-0.63	-0.25	Not wearing glasses	+42.54	+43.30	+166	+502.9	+4.40	+3.45	+22.88	+12.29	+43.16	+43.95	+4	+506.3	+3.53	+3.70	+22.73	+12.18
Subject 75	10	0	5.2	5.0			+0.00	+0.00	+0.00	+0.00	0	0	0	0	0.0	0.0	Not wearing glasses	+43.87	+44.20	+35	+572.2	+4.11	+3.26	+24.39	+12.37	+44.29	+46.91	+174	+575.0	+4.12	+0.00	+24.02	+12.85
Subject 76	11	1	5.1	4.8			-0.50	-2.25	-0.25	-0.50	159	170	-1	-1	-0.63	-2.5	Not wearing glasses	+41.85	+42.81	+159	+481.3	+5.37	+5.13	+23.67	+12.41	+42.39	+43.46	+17	+479.2	+4.20	+3.34	+23.64	+12.37
Subject 77	11	1	5.0	5.0			+0.00	+0.00	-1.00	-0.75	138	1	0	0	-0.5	-0.38	Not wearing glasses	+44.87	+46.49	+4	+558.9	+3.90	+3.56	+22.21	+12.80	+44.25	+45.94	+172	+562.4	+3.86	+2.99	+22.13	+13.03
Subject 78	11	1	5.0	5.0			-0.75	-0.75	-0.25	-0.25	1	172	-1	-1	-0.88	-0.88	Not wearing glasses				+489.7	+4.07	+3.34	+22.34	+12.20				+482.0	+4.10	+3.35	+22.33	+12.17
Subject 79	11	1	5.0	4.5			-2.00	-1.50	-0.75	-1.50	171	1	-1	-1	-2.38	-2.25	Not wearing glasses	+42.26	+43.68	+173	+571.5	+3.96	+5.86	+23.32	+12.42	+42.26	+43.50	+2	+570.8	+3.93	+3.48	+23.18	+12.24
Subject 80	12	0	5.2	5.0			-1.50	-0.25	-0.50	-0.75	167	175	0	-1	-1.75	-0.63	Not wearing glasses	+43.56	+44.83	+2	+522.5	+4.29	+3.10	+24.38	+12.72	+43.09	+44.76	+2	+524.6	+4.33	+5.23	+23.59	+13.09
Subject 81	12	1	5.1	5			-2.25	-0.75	-3.75	-2.50	6	177	-1	-1	-4.13	-2.0	Overnight orthokeratology lenses	+42.78	+44.48	+2	+513.4	+4.22	+3.12	+23.51	+12.98	+42.06	+43.62	+175	+507.1	+4.08	+3.10	+24.95	+12.44
Subject 82	11	0	4.4	4.4	5.2	5.2	-3.25	-3.75	-0.75	-1.25	171	10	-1	-1	-3.63	-4.38	Wear glasses	+41.85	+42.24	+172	+547.0	+4.24	+3.41	+21.49	+12.96	+41.91	+42.97	+9	+561.7	+4.22	+3.14	+25.67	+13.05
Subject 83	11	1	5.3	5.3			+0.25	+0.25	+0.00	+0.00	0	0	0	0	0.25	0.25	Not wearing glasses	+42.05	+42.94	+176	+553.3	+4.23	+3.34	+25.34	+13.33	+41.94	+43.29	+4	+558.2	+4.46	+3.35	+25.06	+13.34
Subject 84	11	1	4.9	5.1			-0.25	-1.25	-0.50	-1.50	2	176	-1	0	-0.5	-2.0	Not wearing glasses	+42.94	+44.41	+169	+566.6	+4.31	+3.74	+22.71	+12.55	+44.30	+46.48	+178	+570.8	+4.44	+3.53	+22.74	+12.24
Subject 85	11	0	5.1	5.1			-1.75	-0.75	-0.25	+0.00	68	0	-1	-1	-1.88	-0.75	Not wearing glasses	+40.78	+40.90	+11	+556.1	+4.47	+3.28	+26.34	+12.97	+40.76	+41.10	+5	+556.8	+4.38	+3.32	+25.80	+12.85
Subject 86	10	1	4.9	5.2			+0.00	-0.75	-0.25	+0.00	74	0	-1	0	-0.13	-0.75	Not wearing glasses	+43.16	+44.64	+169	+533.0	+4.29	+3.57	+23.04	+12.59	+43.02	+44.32	+4	+533.0	+3.89	+3.54	+23.03	+12.62
Subject 87	12	1	4.5	5.0			-4.00	-0.75	-0.25	-0.50	151	167	-1	-1	-4.13	-1.0	Not wearing glasses	+43.21	+45.66	+12	+544.9	+4.80	+3.24	+22.40	+12.49	+43.41	+46.82	+175	+544.2	+4.55	+3.26	+25.39	+12.54
Subject 88	11	0	4.9	4.9			-1.00	-1.00	-0.25	+0.00	126	0	-1	-1	-1.13	-1.0	Not wearing glasses	+42.55	+43.70	+171	+547.7	+4.52	+3.41	+24.31	+13.22	+42.76	+43.33	+21	+551.2	+4.32	+3.36	+24.54	+13.21
Subject 89	11	0	5.0	5.0			-1.00	+0.00	-0.50	-0.50	151	18	0	-1	-1.25	-0.25	Not wearing glasses	+41.87	+43.12	+174	+563.1	+4.53	+3.34	+24.97	+13.02	+41.49	+42.91	+8	+570.1	+4.22	+3.89	+25.16	+13.45
Subject 90	11	1	5.0	5.0			-1.00	-1.00	-0.25	-0.25	97	177	-1	-1	-1.13	-1.13	Not wearing glasses	+43.79	+44.53	+156	+562.4	+4.39	+3.01	+24.61	+12.46	+43.55	+45.04	+19	+572.2	+4.33	+3.06	+24.88	+12.45
Subject 91	12	0	4.4	4.1	5.0	4.9	-6.25	-6.00	-0.25	-0.50	171	179	-1	-1	-6.38	-6.25	Wear glasses	+43.67	+44.84	+178	+554.0	+4.54	+3.61	+23.30	+12.56	+43.83	+45.28	+11	+561.7	+4.65	+3.51	+23.91	+12.54
Subject 92	11	1	4.3	5.2			-0.25	-1.00	-0.50	-0.50	176	170	-1	0	-0.5	-1.25	Not wearing glasses	+43.24	+44.43	+180	+527.4	+3.92	+3.35	+24.03	+13.09	+42.82	+44.35	+2	+533.7	+3.96	+3.34	+24.00	+13.02
Subject 93	11	0	5.1	3.7			-5.00	-5.25	-0.25	-0.75	163	10	-1	-1	-5.13	-5.63	Not wearing glasses	+42.02	+42.83	+82	+499.4	+4.62	+3.50	+24.31	+12.90	+42.82	+43.45	+17	+507.8	+4.33	+3.19	+24.71	+12.9
Subject 94	11	1	4.6	4.5	5.1	5.1	-7.50	-7.00	-0.75	-0.75	31	121	-1	-1	-7.88	-7.38	Wear glasses	+40.86	+41.57	+177	+531.6	+4.05	+3.56	+23.77	+12.72	+41.22	+42.70	+170	+537.9	+3.99	+3.58	+23.02	+12.38
Subject 95	11	0	5.3	5.0			-0.50	+1.00	-0.25	-1.00	80	166	1	-1	-0.63	0.5	Not wearing glasses	+41.43	+41.84	+180	+544.9	+4.54	+3.44	+24.14	+12.77	+41.46	+41.50	+141	+546.3	+4.32	+3.48	+24.18	+12.82
Subject 96	11	1	5.0	5.1			-0.25	+0.50	-1.25	-1.25	175	177	1	0	-0.88	-0.13	Not wearing glasses	+41.61	+43.09	+174	+540.0	+4.22	+3.19	+25.68	+12.97	+41.48	+43.25	+5	+543.5	+4.23	+3.21	+25.45	+12.97
Subject 97	10	1	4.8	4.7			-0.25	-0.50	-0.25	-0.75	9	19	-1	0	-0.38	-0.88	Not wearing glasses	+43.04	+43.76	+147	+505.0	+3.88	+3.71	+22.05	+12.54	+43.60	+44.05	+14	+502.2	+4.32	+3.39	+23.52	+12.38
Subject 98	12	0	4.6	4.6	5.2	5.2	-2.75	-2.00	-0.50	-0.50	67	157	-1	-1	-3.0	-2.25	Wear glasses	+40.01	+40.47	+173	+535.8	+4.38	+3.47	+25.93	+13.16	+39.88	+40.37	+2	+540.7	+4.56	+5.62	+25.84	+13.72
Subject 99	12	1	4.9	5.0			-1.50	-1.25	-0.50	-0.50	3	160	-1	-1	-1.75	-1.5	Not wearing glasses	+43.91	+45.16	+5	+529.5	+3.88	+3.29	+22.07	+13.13	+43.70	+45.19	+2	+535.8	+4.11	+3.43	+23.25	+13.13
Subject 100	12	0	4.7	4.8	5.3	5.0	-2.50	-1.00	-1.00	-1.25	175	172	-1	-1	-3.0	-1.63	Wear glasses	+36.58	+37.32	+172	+502.9	+4.44	+3.29	+27.01	+13.41	+38.58	+39.76	+5	+512.7	+4.09	+3.23	+26.03	+13.42
Subject 101	11	1	5.2	4.7	5.3	5.2	-2.00	-2.25	-0.50	+0.00	172	0	-1	-1	-2.25	-2.25	Wear glasses	+39.77	+41.02	+2	+535.8	+4.24	+3.41	+24.16	+12.58	+40.29	+41.26	+173	+526.0	+4.40	+3.49	+24.02	+12.37
Subject 102	11	1	4.9	4.8			+0.50	-0.50	-0.50	-1.25	162	39	-1	1	0.25	-1.13	Not wearing glasses	+41.72	+42.51	+179	+565.9	+4.23	+3.30	+23.63	+13.14	+42.00	+43.02	+176	+563.1	+4.17	+3.29	+22.17	+13.46
Subject 103	12	1	5.1	5.0			-0.75	-0.50	-2.50	-1.50	177	170	-1	-1	-2.0	-1.25	Not wearing glasses	+41.93	+42.92	+174	+488.3	+4.14	+3.36	+23.90	+13.25	+41.84	+42.96	+7	+484.8	+4.12	+3.28	+23.64	+13.15
Subject 104	12	1	4.1	5.0			-4.00	-4.75	-1.50	-1.50	167	168	-1	-1	-4.75	-5.5	Not wearing glasses	+43.95	+45.78	+3	+533.7	+4.25	+3.32	+24.88	+12.56	+44.59	+46.61	+180	+534.4	+4.52	+3.26	+24.73	+12.62
Subject 105	11	1	5.3	5.2			-0.50	+1.00	-0.25	-1.25	15	137	1	-1	-0.63	0.38	Not wearing glasses	+42.79	+44.15	+178	+551.2	+4.21	+3.48	+23.49	+13.14	+42.77	+44.12	+5	+551.9	+4.49	+3.25	+23.97	+14.44
Subject 106	11	0	5.0	5.0			+0.50	+0.50	-0.25	-0.25	91	155	1	1	0.38	0.38	Not wearing glasses	+40.35	+40.81	+41	+563.1	+3.67	+3.74	+23.37	+13.64	+40.51	+41.15	+153	+561.7	+4.02	+3.64	+24.07	+13.43
Subject 107	11	1	5.0	5.0			-3.75	-4.50	-0.25	-0.50	168	175	-1	-1	-3.88	-4.75	Not wearing glasses	+42.93	+43.91	+178	+572.2	+4.16	+3.51	+23.67	+12.65	+43.07	+43.95	+10	+578.5	+4.37	+3.53	+23.82	+12.74
Subject 108	12	0	4.7	4.8	5.3	5.0	-2.50	-1.00	-1.00	-1.25	175	172	-1	-1	-3.0	-1.63	Wear glasses	+42.49	+43.70	+163	+500.8	+4.31	+3.43	+24.84	+12.95	+0.21	+0.21	+999	+498.7	+4.18	+3.54	+24.49	+12.89
Subject 109	12	1	5.0	5.0			-1.25	+0.00	-0.25	-1.25	1	173	0	-1	-1.38	-0.63	Not wearing glasses	+42.30	+43.25	+171	+542.1	+4.13	+3.48	+25.73	+12.57	+42.49	+43.26	+14	+544.2	+4.42	+3.44	+25.28	+12.74
Subject 110	12	0	4.6	5.2	5.2	5.3	-2.50	-0.25	-0.75	-1.75	174	170	0	-1	-2.88	-1.13	Wear glasses	+43.82	+45.11	+178	+520.3	+4.35	+3.29	+24.36	+12.92	+43.41	+45.38	+175	+509.9	+4.41	+3.29	+23.69	+12.84
Subject 111	12	1	4.2	4.2	4.8	4.6	-7.25	-7.25	-0.25	-0.50	74	150	-1	-1	-7.38	-7.5	Wear glasses	+42.21	+42.62	+167	+525.3	+4.02	+3.30	+24.62	+12.82	+41.70	+42.29	+14	+521.1	+4.35	+3.12	+24.11	+13.00
Subject 112	11	0	5.1	5.2			+0.25	-0.50	-0.25	-0.50	31	164	-1	0	0.13	-0.75	Not wearing glasses	+41.66	+43.31	+177	+533.7	+4.40	+3.01	+24.67	+12.59	+42.15	+43.31	+172	+535.8	+4.18	+3.12	+24.78	+12.87
Subject 113	12	1	4.7	4.4			-1.00	-1.50	-0.25	-0.50	158	19	-1	-1	-1.13	-1.75	Not wearing glasses	+42.75	+44.34	+8	+557.5	+4.56	+3.46	+26.05	+12.83	+42.67	+44.21	+3	+559.6	+4.45	+3.45	+26.10	+12.87
Subject 114	12	0	5.0	5.2			-0.50	+0.25	-0.25	-0.50	127	178	0	-1	-0.63	0.0	Not wearing glasses	+41.18	+41.42	+112	+507.8	+4.40	+3.33	+25.51	+12.27	+41.43	+42.95	+157	+510.6	+3.83	+3.38	+25.49	+12.14
Subject 115	11	0	4.8	4.5			-3.50	-3.00	-0.50	-0.50	170	21	-1	-1	-3.75	-3.25	Not wearing glasses	+43.83	+45.18	+176	+546.3	+4.45	+3.65	+24.27	+12.70	+43.75	+45.13	+11	+546.3	+4.44	+3.55	+23.70	+12.90
Subject 116	11	1	4.6	4.7			-3.00	-2.50	-0.75	-1.00	1	167	-1	-1	-3.38	-3.0	Not wearing glasses	+44.92	+46.42	+169	+526.0	+4.16	+3.44	+23.82	+12.73	+44.78	+46.68	+13	+516.9	+4.12	+3.40	+23.76	+12.70
Subject 117	11	0	5.0	5.0			-1.50	-1.00	-1.50	-1.00	167	6	-1	-1	-2.25	-1.5	Not wearing glasses	+42.68	+43.38	+180	+526.0	+4.08	+3.75	+22.57	+12.40	+42.72	+43.82	+175	+520.4	+4.14	+3.71	+22.61	+13.30
Subject 118	11	0	5.0	5.0			-1.25	-0.50	-0.25	-0.50	173	175	-1	-1	-1.38	-0.75	Not wearing glasses	+40.68	+41.33	+7	+565.9	+3.82	+3.33	+24.56	+12.72	+40.52	+41.44	+178	+564.5	+3.94	+3.34	+24.44	+12.89
Subject 119	11	0	4.0	4.8			-1.50	-1.75	-0.50	-0.75	174	158	-1	-1	-1.75	-2.13	Not wearing glasses	+41.83	+43.07	+135	+517.6	+4.62	+3.42	+24.15	+13.04	+41.39	+42.14	+177	+519.7	+4.71	+3.46	+24.04	+12.83
Subject 120	12	0	5	4.4			-0.25	-3.50	-1.50	-1.25	168	166	-1	0	-1.0	-4.13	Overnight orthokeratology lenses	+40.23	+41.14	+2	+543.5	+4.30	+3.34	+25.62	+13.16	+40.27	+41.27	+5	+544.9	+4.53	+3.40	+24.82	+14.07
Subject 121	12	0	5.2	5.0			-1.50	-0.25	-0.50	-0.75	167	175	0	-1	-1.75	-0.63	Not wearing glasses	+43.27	+44.99	+175	+544.9	+3.83	+3.45	+22.92	+12.81	+42.35	+44.53	+180	+542.8	+3.41	+3.49	+22.96	+12.92
Subject 122	11	0	4.7	4.6	5.0	5.0	-2.50	-2.25	+0.00	-0.50	0	160	-1	-1	-2.5	-2.5	Wear glasses	+43.04	+44.79	+174	+533.7	+4.42	+3.32	+23.25	+13.11	+42.79	+44.76	+2	+533.0	+4.01	+3.44	+23.10	+13.43
Subject 123	12	1	4.8	5.1			-1.25	-0.50	-1.00	-0.50	51	154	-1	-1	-1.75	-0.75	Not wearing glasses	+42.67	+43.56	+170	+556.8	+4.50	+3.27	+24.26	+12.73	+42.83	+44.12	+2	+556.1	+4.14	+3.53	+23.28	+12.58
Subject 124	11	0	5.1	4.7	5.2	5.3	-1.25	-1.75	-0.50	-0.50	34	166	-1	-1	-1.5	-2.0	Wear glasses	+42.67	+43.76	+176	+568.0	+4.01	+3.45	+24.20	+12.99	+0.21	+0.21	+999	+561.7	+4.27	+3.36	+23.95	+13.23
		In terms of Gender, 0 represents male and 1 represents female
